# Supplementary material for: A deep-learning algorithm to classify skin lesions from mpox virus infection
Source: Nat Med. 2023 Mar 2;29(3):738–47. doi: 10.1038/s41591-023-02225-7 (PMC10033450; doi:10.1038/s41591-023-02225-7)
Supplement: Supplementary file 3 — Frequency tables and false-positive rates of diagnoses of the non-MPXV dataset. [file 41591_2023_2225_MOESM3_ESM.xlsx]

## Sheet: non-MPXV Dataset
Category	Diagnosis	n	%
Benign dermal tumors cysts sinuses	pilar cyst	879	0.63
	skin tag	735	0.53
	hemangioma	655	0.47
	pyogenic granuloma	554	0.4
	dermatofibroma	545	0.39
	telangiectases	492	0.36
	fibroma	470	0.34
	syringoma	394	0.28
	sebaceous hyperplasia	365	0.26
	fordyce spots	318	0.23
	mucous cyst	305	0.22
	becker nevus	250	0.18
	angiokeratomas	226	0.16
	lymphangioma	215	0.16
	pilomatricoma	155	0.11
	venous lake	132	0.1
	adenoma sebaceum	131	0.09
	port wine stain	120	0.09
	venous malformations	108	0.08
	myxoid cyst	105	0.08
	trichoepithelioma	105	0.08
	granuloma pyogenic	97	0.07
	granulation tissue	95	0.07
	leiomyoma	92	0.07
	cherry angioma	87	0.06
	hidrocystoma	87	0.06
	angioma	83	0.06
	haemangioma	76	0.05
	hemangioma infancy	67	0.05
	nevus lipomatosis	65	0.05
	scrotal cyst	64	0.05
	steatocystoma multiplex	64	0.05
	spider angioma	63	0.05
	spider nevus	63	0.05
	apocrine hydrocystoma	59	0.04
	cutis marmorata telangiectatica congenita	56	0.04
	eccrine poroma	55	0.04
	glomus tumor	54	0.04
	trichofolliculoma	54	0.04
	cylindroma	50	0.04
	dilated pore of winer	48	0.03
	klippel trenaunay syndrome	46	0.03
	nevus anemicus	44	0.03
	ganglion	41	0.03
	chondroma	40	0.03
	eruptive vellus hair cysts	38	0.03
	dermoid cyst	36	0.03
	connective tissue nevus	35	0.03
	acrotrichoma	34	0.02
	pilonidal sinus	34	0.02
	infantile digital fibromatosis	33	0.02
	spiradenoma	33	0.02
	strawberry hemangioma	29	0.02
	neurolemmoma	28	0.02
	periungual fibroma	27	0.02
	ectopic respiratory epithelia	26	0.02
	nevus flammeus	25	0.02
	vascular anomaly	24	0.02
	collagen nevus	23	0.02
	dental sinus	22	0.02
	endometriosis	20	0.01
	aponeurotic fibroma	19	0.01
	hemangioma racemosum	19	0.01
	myxoma	19	0.01
	angioma serpiginosum	18	0.01
	epithelioma adenoides cysticum	18	0.01
	lymphatic malformations	18	0.01
	fibrolipoma	17	0.01
	arteriovenous malformation	16	0.01
	trichoepithelioma papulosum multiplex	15	0.01
	cirsoid aneurysm	14	0.01
	myofibromatosis	13	0.01
	trichoblastoma	13	0.01
	tenosynovitis nodular	12	0.01
	cyst synovial	11	0.01
	trichoadenoma	10	0.01
	perifolicular fibroma	8	0.01
Cutaneous lymphoma and lymphoid infiltrates	cutaneous t cell lymphoma	793	0.57
	lymphoma b cell	180	0.13
	lymphomatoid papulosis	131	0.09
	erythema arciforme et palpabile migrans	43	0.03
	pseudo lymphoma other types	23	0.02
	lymphomas lymphocytic infiltrations	12	0.01
Epidermal tumors hamartomas milia and growths benign	seborrheic keratosis	1294	0.93
	epidermal nevus	876	0.63
	porokeratosis	594	0.43
	seborrheic keratoses ruff	478	0.35
	milia	448	0.32
	benign keratosis	414	0.3
	prurigo nodularis	361	0.26
	seborrheic keratoses smooth	156	0.11
	seborrheic keratosis irritated	150	0.11
	corns	101	0.07
	dermatosis papulosa nigra	99	0.07
	callus	81	0.06
	stucco keratoses	67	0.05
	acquired digital fibrokeratoma	58	0.04
	stucco keratosis	36	0.03
	acral keratosis	34	0.02
	giant comedo	34	0.02
	keratosis seborrheic	26	0.02
	clear cell acanthoma	23	0.02
	leser trelat sign	19	0.01
	warty dyskeratoma	11	0.01
Epidermal tumors pre malignant and malignant	basal cell carcinoma	2664	1.92
	squamous cell carcinoma	1333	0.96
	actinic keratosis	1214	0.88
	solar damage actinic keratosis	951	0.69
	keratoacanthoma	828	0.6
	bowens disease	703	0.51
	cutaneous horn	218	0.16
	solid cystic basal cell carcinoma	168	0.12
	actinic cheilitis	158	0.11
	basal cell carcinoma lesion	138	0.1
	pagets disease	135	0.1
	leukoplakia	133	0.1
	basal cell carcinoma morpheiform	115	0.08
	extramammary paget disease	88	0.06
	arsenical keratoses	84	0.06
	erythroplasia queyrat	81	0.06
	basal cell carcinoma nose	79	0.06
	basal cell nevus syndrome	79	0.06
	actinic keratosis face	77	0.06
	actinic keratosis lesion	66	0.05
	basal cell carcinoma superficial	65	0.05
	solar damage	63	0.05
	actinic keratosis fu	59	0.04
	basal cell carcinoma lid	55	0.04
	basal cell carcinoma ear	53	0.04
	pigmented basal cell carcinoma	53	0.04
	basal cell carcinoma face	50	0.04
	verrucous carcinoma	49	0.04
	actinic keratosis hand	47	0.03
	squamous cell carcinoma ear	43	0.03
	superficial basal cell carcinoma	42	0.03
	basal cell carcinoma ulcerating	37	0.03
	nevoid basal cell carcinoma syndrome	37	0.03
	basal cell carcinoma lip	36	0.03
	solar damage actinex treatment	36	0.03
	keratosis solar	35	0.03
	squamous cell carcinoma lesion	34	0.02
	carcinoma of lip	32	0.02
	basal cell carcinoma scalp	29	0.02
	squamous cell carcinoma lip	29	0.02
	actinic keratosis ear	28	0.02
	hypertrophic actinic keratosis	27	0.02
	actinic keratosis horn	26	0.02
	leucoplakia praecancerosa	23	0.02
	ulcus terebrans	22	0.02
	solar damage actinic cheilitis	20	0.01
	actinic keratosis nose	17	0.01
	squamous cell carcinoma face	17	0.01
	basal cell carcinoma trunk ext	15	0.01
	squamous cell carcinoma nose	15	0.01
	actinic keratosis pigmented	14	0.01
	squamous cell carcinoma hand arm	12	0.01
	basal cell carcinoma aldara	11	0.01
	keratoacanthoma pendulum	11	0.01
	solar damage fu treatment	10	0.01
	basal cell carcinoma sclerosing	1	0
Genodermatoses and supernumerary growths	neurofibromatosis	731	0.53
	epidermolysis bullosa	597	0.43
	ichthyosis	555	0.4
	dariers disease	543	0.39
	tuberous sclerosis	375	0.27
	hailey hailey disease	293	0.21
	incontinentia pigmenti	229	0.17
	ehlers danlos syndrome	219	0.16
	ichthyosis vulgaris	219	0.16
	acrodermatitis enteropathica	137	0.1
	rendu osler syndrome	128	0.09
	xeroderma pigmentosum	127	0.09
	vascular tumors and malformations	120	0.09
	pseudoxanthoma elasticum	113	0.08
	epidermolytic hyperkeratosis	94	0.07
	collodion baby	77	0.06
	supernumerary growths	77	0.06
	ichthyosis congenita	70	0.05
	erythrokeratodermia variabilis	65	0.05
	erythrokeratodermia progressive symmetric	63	0.05
	ichthyosis sex linked	62	0.04
	x linked ichthyosis	61	0.04
	lipoid proteinosis urbach wiethe disease	58	0.04
	leopard syndrome	57	0.04
	rothmund thomson syndrome	47	0.03
	ichthyosis other forms	42	0.03
	acrokeratoelastoidosis	41	0.03
	congenital ichthyosiform erythroderma	41	0.03
	peutz jeghers syndrome	41	0.03
	ichthyosis dominant	38	0.03
	congenital erythropoietic porphyria	37	0.03
	muir torre syndrome	37	0.03
	acrokeratosis verruciformis	36	0.03
	albinism	34	0.02
	birt hogg dube	34	0.02
	cowden disease	34	0.02
	congenital dyskeratosis	27	0.02
	buschke ollendorf syndrome	25	0.02
	congenital anomalies	22	0.02
	sjgren larsson syndrome	17	0.01
	laugier hunziker s syndrome	15	0.01
	lamellar icthyosis	13	0.01
	dyschromatosis universalis	11	0.01
	ichthyosis hystrix	11	0.01
	erythrodermia exfoliativa leiner	9	0.01
	gargoylism	9	0.01
	knuckle pads	9	0.01
	leprechaunism syndrome	9	0.01
	phakomatosis pigmentovascularis	7	0.01
	harlequim ichthyosis	6	0
Inflammatory	acne vulgaris	2713	1.96
	psoriasis	1575	1.14
	lichen planus	1345	0.97
	rosacea	1150	0.83
	scabies	1082	0.78
	herpes zoster	1076	0.78
	eczema	1073	0.77
	erythema multiforme and fixed drug eruptions	962	0.69
	leprosy	953	0.69
	seborrheic dermatitis	951	0.69
	photodermatoses	947	0.68
	drug eruption	946	0.68
	pigmentation diseases	929	0.67
	syphilis	918	0.66
	lichen	914	0.66
	allergic contact dermatitis	905	0.65
	onychomycosis	895	0.65
	vasculitis	843	0.61
	scarring	804	0.58
	molluscum contagiosum	788	0.57
	non scarring alopecia	782	0.56
	impetigo	778	0.56
	depositional diseases calcinosis cutis amyloid mucinosis gout and others	776	0.56
	sarcoidosis	772	0.56
	sunburn	764	0.55
	atrophic skin disease striae and elastic fiber disorders	747	0.54
	urticaria	746	0.54
	alopecia	731	0.53
	granuloma annulare	731	0.53
	tinea corporis	731	0.53
	fungal infections dermal and subcut	718	0.52
	hair disorderstrichorrhexis nodosa etc	709	0.51
	scarring alopecia	703	0.51
	tick bite	667	0.48
	pityriasis rosea	661	0.48
	folliculitis	656	0.47
	pustular skin disease non infectious	656	0.47
	malformations of extremities	653	0.47
	dermatomyositis	629	0.45
	candidiasis	581	0.42
	bullous pemphigoid	580	0.42
	xanthomas	545	0.39
	tinea pedis	538	0.39
	histiocytic disorders and proliferations	529	0.38
	lichen sclerosus skin	523	0.38
	perioral dermatitis	520	0.38
	gyrate erythemas	510	0.37
	factitial dermatitis	488	0.35
	pityriasis rubra pilaris	487	0.35
	lupus acute	477	0.34
	scleroderma	476	0.34
	nematode infection	462	0.33
	stasis ulcer	459	0.33
	keratosis pilaris and related follicular disorders	454	0.33
	atopic dermatitis	451	0.33
	mastocytosis	448	0.32
	lichen simplex	447	0.32
	diaper dermatitis	435	0.31
	panniculitis lipodystrophy and diseases of subcutis	430	0.31
	hidradenitis	426	0.31
	herpes simplex	424	0.31
	toxic epidermal necrolysis and stevens johnson	424	0.31
	dyshidrotic eczema	416	0.3
	rhinophyma	392	0.28
	metabolic and nutritional diseases	390	0.28
	cheilitis	385	0.28
	pediculosis lids	382	0.28
	dermatitis herpetiformis	376	0.27
	acanthosis nigricans and carp	367	0.26
	atopic dermatitis feet	367	0.26
	morphea	360	0.26
	necrobiosis lipoidica	359	0.26
	psoriasis chronic plaque	355	0.26
	porphyria	354	0.26
	varicella	353	0.25
	atopic dermatitis adult phase	345	0.25
	cutaneous manifestations of systemic disease	328	0.24
	lupus subacute	327	0.24
	dry skin eczema	322	0.23
	pemphigus vulgaris	322	0.23
	condyloma acuminata	308	0.22
	pityriasis versicolor	307	0.22
	erysipelas	301	0.22
	eczema hand	300	0.22
	virus exanthem	297	0.21
	pityriasis lichenoides and pleva	294	0.21
	genital warts	293	0.21
	pemphigus	293	0.21
	hand foot mouth	288	0.21
	tinea capitis	286	0.21
	tinea versicolor	286	0.21
	stasis dermatitis	284	0.21
	sun damaged skin	282	0.2
	contact dermatitis	280	0.2
	solar elastosis	276	0.2
	erythroderma	267	0.19
	shoe allergy	266	0.19
	eczema herpeticum	255	0.18
	diseases of the ear	250	0.18
	eczema nummular	246	0.18
	paronychia	245	0.18
	reiters disease	240	0.17
	tinea cruris	235	0.17
	pigmented purpuric dermatosis	228	0.16
	pernio and mimics	226	0.16
	discoid lupus erythematosus	224	0.16
	tinea ringworm body	219	0.16
	irritant contact dermatitis	218	0.16
	gianotti crosti	215	0.16
	livedo reticularis	214	0.15
	tuberculosis	214	0.15
	insect bite	211	0.15
	solar purpura	211	0.15
	biting fleas	209	0.15
	pityrosporum folliculitis	206	0.15
	solar damage atrophy	206	0.15
	nummular eczema	205	0.15
	onycholysis	205	0.15
	neurotic excoriations	204	0.15
	tinea ringworm versicolor	203	0.15
	pitted keratolysis	202	0.15
	tungiasis	202	0.15
	acne cystic	198	0.14
	atopic eczema	194	0.14
	psoriasis palms soles	192	0.14
	planar warts	185	0.13
	acne keloidalis	184	0.13
	misuse dermatitis	184	0.13
	rhus dermatitis	181	0.13
	lupus chronic cutaneous	180	0.13
	behcets disease	179	0.13
	nail psoriasis	177	0.13
	furuncle	173	0.12
	intertrigo	170	0.12
	neurodermatitis	170	0.12
	stasis dermatitis and ulcers	169	0.12
	warts	168	0.12
	eczema fingertips	166	0.12
	verruca vulgaris	165	0.12
	ulcer	161	0.12
	psoriasis nails	160	0.12
	grovers disease	159	0.11
	tattoo and foreign body reactions	159	0.11
	lichen nitidus	157	0.11
	perforating disorders	156	0.11
	cellulitis	154	0.11
	herpes type recurrent	154	0.11
	scleromyxedema	154	0.11
	herpes gestationis	153	0.11
	scarlet fever	149	0.11
	stasis edema	148	0.11
	tinea manus	146	0.11
	balanitis	143	0.1
	psoriasis scalp	143	0.1
	leukocytoclastic vasculitis	142	0.1
	warts vulgaris	141	0.1
	herpes type primary	139	0.1
	clubbing	138	0.1
	ashy dermatosis	137	0.1
	hypereosinophilic syndrome	134	0.1
	radiodermatitis	134	0.1
	staphylococcal scalded skin syndrome	132	0.1
	bacterial infections	130	0.09
	herpes cutaneous	130	0.09
	ingrown nail	129	0.09
	pemphigus foliaceous	128	0.09
	id reaction	127	0.09
	psoriasis guttate	126	0.09
	solar damage favre racouchot	126	0.09
	tinea ringworm groin	126	0.09
	angioedema	125	0.09
	beaus lines	125	0.09
	subacute cutaneous lupus erythematosus	125	0.09
	dermographia	124	0.09
	acquired autoimmune bullous diseaseherpes gestationis	122	0.09
	lupus vulgaris	122	0.09
	atopic dermatitis infant phase	120	0.09
	median nail dystrophy	120	0.09
	erythrasma	119	0.09
	eczema subacute	118	0.09
	henoch schonlein purpura	118	0.09
	patch testing	118	0.09
	pincer nails	118	0.09
	tinea faciale	118	0.09
	erythema ab igne	117	0.08
	pemphigus foliaceus	117	0.08
	warts common	117	0.08
	subacute cutaneous lupus erythematosus scle	116	0.08
	warts plantar	116	0.08
	chronic recurrent aphthae	115	0.08
	inverse psoriasis	114	0.08
	diabetic ulcer	113	0.08
	lupus erythematosus chronicus discoides	112	0.08
	lupus erythematosus systemic	112	0.08
	tinea faciei	112	0.08
	atopic dermatitis childhood phase	111	0.08
	lymphedema	111	0.08
	measles	110	0.08
	eczema foot	109	0.08
	thermal burn	109	0.08
	erythema infectiosum	107	0.08
	myiasis	107	0.08
	nail diseases	107	0.08
	pseudofolliculitis barbae	107	0.08
	tinea nigra	107	0.08
	raynauds disease	106	0.08
	crest syndrome	105	0.08
	herpes simplex analis	105	0.08
	keratolysis exfoliativa	105	0.08
	miliaria	105	0.08
	steroid acne	105	0.08
	enterovirus	104	0.08
	geographic tongue	104	0.08
	papulose bowenoide	104	0.08
	purpura	104	0.08
	wart	102	0.07
	rosacea nose	101	0.07
	urticaria acute	100	0.07
	acne pustular	99	0.07
	atypical mycobacterium	99	0.07
	orf	99	0.07
	poikiloderma civatte	98	0.07
	acne excoriee	97	0.07
	psoriasis hand	97	0.07
	spider bite	97	0.07
	psoriasis inversa	95	0.07
	neurotrophic ulcer	93	0.07
	tinea ringworm face	93	0.07
	habit tic deformity	89	0.06
	pseudomonas	89	0.06
	progressive systemic scleroderma	88	0.06
	epidermodysplasia verruciformis	87	0.06
	scalp psoriasis	87	0.06
	acne conglobata	85	0.06
	erythema elevatum diutinum	84	0.06
	terry nails	83	0.06
	tinea ringworm foot webs	82	0.06
	leukonychia	81	0.06
	myxoedema pretibial	80	0.06
	splinter hemorrhage	80	0.06
	wet to dry foot syndrome	80	0.06
	chronic bullous disease of childhood	79	0.06
	pigmented bands	79	0.06
	warts flat	79	0.06
	tinea ringworm scalp	78	0.06
	acne closed comedo	77	0.06
	diseases of the eye	77	0.06
	urticarial vasculitis	77	0.06
	tinea ringworm hand dorsum	76	0.05
	acne open comedo	75	0.05
	hairy tongue	75	0.05
	lichen planus oral	74	0.05
	psoriasis treatment	74	0.05
	epidermolysis bullosa acquisita	73	0.05
	guttate psoriasis	73	0.05
	nail dystrophy	73	0.05
	gonorrhea	72	0.05
	tinea ringworm laboratory	72	0.05
	chancroid	71	0.05
	cimicosis	71	0.05
	herpetic sycosis	71	0.05
	hyperhidrosis	71	0.05
	koilonychia	71	0.05
	rheumatoid nodule	71	0.05
	lichen striatus	70	0.05
	tinea ringworm foot dorsum	70	0.05
	herpes simplex labialis	69	0.05
	pachyonychia congenita	68	0.05
	relapsing polychondritis	68	0.05
	desquamation	67	0.05
	pemphigus vegetans	67	0.05
	psoriasis vulgaris chronic stationary type	67	0.05
	tinea facei	67	0.05
	diseases of bone	66	0.05
	eosinophilic pustular folliculitis	65	0.05
	erythema craquele	65	0.05
	fibromatosis	64	0.05
	panarteritis nodosa kussmaul maier	64	0.05
	candidiasis chronic mucocutaneos	63	0.05
	warts periungual	63	0.05
	atrophy blanche	62	0.04
	ecthyma simplex	62	0.04
	onychogryphosis	62	0.04
	twenty nail dystrophy	62	0.04
	acne scar	61	0.04
	hidroa vacciniforme	61	0.04
	lupus erythematosus subacute cutaneous lupus erythematosus	60	0.04
	sjogrens syndrome	60	0.04
	solar damage telangiectasia	60	0.04
	warts digitate	60	0.04
	localized scleroderma	59	0.04
	cholinergic urticaria	58	0.04
	pemphigus mucosae	57	0.04
	tinea incognito	57	0.04
	tinea ringworm primary lesion	57	0.04
	acne fulminans	56	0.04
	green nail	56	0.04
	lichen planus penis	55	0.04
	nail trauma	55	0.04
	tinea ringworm incognito	55	0.04
	angiolymphoid hyperplasia with eosinophilia	54	0.04
	kawasaki syndrome	54	0.04
	psoriasis vulgaris guttate type	54	0.04
	warts cryotherapy	54	0.04
	dermatoliposclerosis	53	0.04
	acne papulopustulosa	52	0.04
	eczema chronic	52	0.04
	piedra white	52	0.04
	stomatitis	52	0.04
	trichomycosis	52	0.04
	caterpillar dermatitis	51	0.04
	fissure	51	0.04
	parapsoriasis en plaques	51	0.04
	tinea ringworm foot plantar	51	0.04
	tinea ringworm palm	51	0.04
	abrasion	50	0.04
	chronic venous insufficiency grade ii	50	0.04
	lichen planus actinicus	50	0.04
	lichen planus of the mucosa	50	0.04
	acne inversa	49	0.04
	meningococcemia	49	0.04
	psoriasis palmoplantaris	49	0.04
	acne cystica	48	0.03
	lichen planus follicularis	48	0.03
	maceration	48	0.03
	skin diseases of pregnancy	47	0.03
	acne rosacea	46	0.03
	cicatricial pemphigoid	46	0.03
	erosio interdigitalis blastomycetica	46	0.03
	granuloma	46	0.03
	lichen planus linearis	46	0.03
	morphea linear	46	0.03
	nail pigmentation	46	0.03
	psoriatic erythroderma	46	0.03
	reticular erythematous mucinosis	46	0.03
	warts filiformis	46	0.03
	lichen planus of the mucosa erosive	45	0.03
	staphylococcal folliculitis	45	0.03
	cercaria dermatitis	44	0.03
	eczema arms	44	0.03
	eczema leg	44	0.03
	herpes buttocks	44	0.03
	psoriasis penis	44	0.03
	rocky mountain spotted fever	44	0.03
	fox fordyce disease	43	0.03
	tylotic dermatitis	43	0.03
	degos disease	42	0.03
	lichen planopilaris	42	0.03
	nail beading	42	0.03
	cutis marmorata	41	0.03
	diabetic bullae	41	0.03
	folliculitis cheloidalis	41	0.03
	infected eczema	41	0.03
	pseudomonas folliculitis	41	0.03
	dermatitis swimming	40	0.03
	psoriasis vulgaris nail changes	40	0.03
	thrombocytopenic purpura idiopatic	40	0.03
	half and half nail	39	0.03
	lichen planus drug	39	0.03
	nodulo cystic acne vulgaris	39	0.03
	psoriasis arthropathica	39	0.03
	acne infantile	38	0.03
	cat scratch disease	38	0.03
	eczema face	38	0.03
	infantile atopic dermatitis	38	0.03
	nail polish dermatitis	38	0.03
	psoriasis inversus	38	0.03
	schistosomiasis cutaneous	38	0.03
	trichostasis spinulosa	38	0.03
	urticaria vasculitis	38	0.03
	candidiasis mouth	37	0.03
	gangrene	37	0.03
	rosacea steroid	37	0.03
	lichen planus annular	36	0.03
	metal dermatitis	36	0.03
	peripheral occlusive arterial disease	36	0.03
	roseola infantum	36	0.03
	scrophuloderma	36	0.03
	cryoglobulinemia	35	0.03
	eczema areola	35	0.03
	gingival disease	35	0.03
	herpes simplex genitalis	35	0.03
	linear scleroderma	35	0.03
	purpura fulminans	35	0.03
	ridging beading	35	0.03
	varicosis	35	0.03
	acroangiodermatitis	34	0.02
	herpes simplex virus	34	0.02
	pomade acne	34	0.02
	tinea barbae	34	0.02
	erysipeloid	33	0.02
	herpetic gingivostomatite	33	0.02
	morphoea generalized	33	0.02
	small pox	33	0.02
	wound infection	33	0.02
	acne neonatorum	32	0.02
	connective tissue disorders	32	0.02
	ischemia	32	0.02
	acute eczema	31	0.02
	eczematid	31	0.02
	fourniers gangrene	31	0.02
	painful bruising syndrome	31	0.02
	scrotal tongue	31	0.02
	thrombangiitis obliterans	31	0.02
	dermatitis ekzema	30	0.02
	wells syndrome	30	0.02
	lichen planus hypertrophic	29	0.02
	lichen planus vesicular	29	0.02
	pemphigoid bullous pemphigoid	29	0.02
	sycosis barbae	29	0.02
	tinea manuum	29	0.02
	verrucae planae juveniles	29	0.02
	axillary granular parakeratosis	28	0.02
	lupus erythematosus chronicus verrucous	28	0.02
	nail cosmesis	28	0.02
	psoriasis anus	28	0.02
	acanthoma fissuratum	27	0.02
	dry nails	27	0.02
	lichen planus exanthematicus	27	0.02
	solar damage cutis rhomboidalis nuchae	27	0.02
	torus palantine	27	0.02
	warts mouth	27	0.02
	distal splitting hang nail	26	0.02
	eczema lids	26	0.02
	granuloma multiforme	26	0.02
	malassezia folliculitis	26	0.02
	decubitus ulcer	25	0.02
	diabetic gangrene	25	0.02
	eczema acute	25	0.02
	eczema trunk generalized	25	0.02
	nail ridging	25	0.02
	onychoschizia	25	0.02
	interstitial granulomatous dermatitis	24	0.02
	racquet nail	24	0.02
	tinea ringworm beard	24	0.02
	benign mucosal pemphigoid	23	0.02
	eosinophilic ulcer of the tongue	23	0.02
	pyoderma faciale	23	0.02
	erysipelas bullosum	22	0.02
	mucous membrane psoriasis	22	0.02
	notalgia paraesthetica	22	0.02
	streptococci anal penis	22	0.02
	urticaria factitia	22	0.02
	warts oral	22	0.02
	gloves and socks syndrome	21	0.02
	heels dry cracked	21	0.02
	lupus erythematosus tumidus	21	0.02
	pincer nail syndrome	21	0.02
	eczema anal	20	0.01
	hecks disease	20	0.01
	acne necrotica	19	0.01
	culicosis bullosa	19	0.01
	eczema ears	19	0.01
	lichen planus verrucosus	19	0.01
	lupus erythematosus chronicus disseminatus superficialis	19	0.01
	palmar wart	19	0.01
	atopic eczema of the hands	18	0.01
	disseminated lokalized scleroderma	18	0.01
	erythromelalgia	18	0.01
	gram negative infection of the foot	18	0.01
	localized pemphigoid	18	0.01
	nail shedding	18	0.01
	warts immunocompromised	18	0.01
	ant bite	17	0.01
	dermatosis neglecta	17	0.01
	glanzmanns thrombasthenia	17	0.01
	morphoea nodular	17	0.01
	morsicatio buccarum	17	0.01
	onychodystrophia mediana canaliformis	17	0.01
	psoriasis light sensative	17	0.01
	psoriasis nail psoriasis	17	0.01
	acne comedonica	16	0.01
	leukoedema oral	16	0.01
	parasitoses bites	16	0.01
	allergic hand eczema	15	0.01
	balanitis bacterial	15	0.01
	eczema impetiginized	15	0.01
	eczema scrotum	15	0.01
	eczema vulva	15	0.01
	psoriasis infants	15	0.01
	warts plantaris	15	0.01
	atopic dermatitis hyperlinear creases	14	0.01
	lichen planus vaginal	14	0.01
	mononucleosis ampicillin syndrome	14	0.01
	warts plane	14	0.01
	cosmetic fragrance allergy	13	0.01
	elephantiasis nostras verrucosa	13	0.01
	lupus miliaris disseminatus faciei	13	0.01
	morphoea localized	13	0.01
	uvl burn	13	0.01
	wound dehiscence	13	0.01
	alopecia acquisitum centrifugum	12	0.01
	hematogenous allergic contact dermatitis	12	0.01
	herpes immunocompromised	12	0.01
	herpes simplex oralis	12	0.01
	hyperkeratotic fissured hand and foot eczema	12	0.01
	lupus erythematosus mucosae oris	12	0.01
	polychondritis	12	0.01
	pterygium inversum unguis	12	0.01
	syringolymphoid hyperplasia with alopecia	12	0.01
	tinea ringworm border	12	0.01
	lichen planus palm soles	11	0.01
	pachyonychia congenita hereditaria	11	0.01
	phlebitis superficial	11	0.01
	psoriasis hiv	11	0.01
	blue nails minocycline	10	0.01
	chronic cutaneous graft versus host reaction	10	0.01
	folliculitis of barbae	10	0.01
	lichen planus annularis	10	0.01
	lymphangitis acute lymphangitis	10	0.01
	onychogryphosis and onychauxis	10	0.01
	primary tufted hairs	10	0.01
	ulcus cruris mixtum	10	0.01
	contact dermatitis leg ulcers	9	0.01
	lingua plicata	9	0.01
	pemphigus foliaceus localized form	9	0.01
	portuguese man of war dermatitis	9	0.01
	psoriasis psoriasis after erysipelas	9	0.01
	shaving folliculitis	9	0.01
	ulcus cruris venosum	9	0.01
	zoster gangraenosus	9	0.01
	eczema microbic	8	0.01
	pemphigus seborrhoicus	8	0.01
	pemphigus vegitant	8	0.01
	tinea barbae profunda	8	0.01
	drug lichenoid eruption	7	0.01
	primary herpes simplex virus	7	0.01
	superficial fungal infections	7	0.01
	lipoatrophy postherpertic lipoatrophy	6	0
	psoriasis digits	6	0
	tinea capitis profunda	6	0
	tinea capitis superficialis	6	0
	autoerythrocyte sensitization	5	0
	lupus erythematosus systemic lupus erythematosus	5	0
	parasitosis psychogenic	5	0
	natural rubber latex allergy	4	0
	tinea ringworm nigra	4	0
	cow pox	3	0
	lichen planus hypertrophicus	3	0
	cat pox	1	0
Malignant dermal tumor	systemic carcinomas	512	0.37
	intermediate or malignant vascular tumors	372	0.27
	dermatofibrosarcoma protuberans	102	0.07
	merkel cell carcinoma	71	0.05
	sarcoma	66	0.05
	abrikossofs tumour of skin	22	0.02
	malignant adnexal tumors	21	0.02
	soft tissue tumors	15	0.01
	adenocarcinoma in the submandibular salivary glands	5	0
Pigmented lesions benign	melanocytic nevi	1513	1.09
	blue nevus	694	0.5
	atypical nevi	528	0.38
	intradermal nevus	439	0.32
	nevus cell nevus	332	0.24
	congenital nevus	267	0.19
	halo nevus	237	0.17
	solar lentigo	205	0.15
	nevocytic nevus	183	0.13
	nevus spilus	108	0.08
	nevus incipiens	105	0.08
	caf au lait spot	90	0.06
	melanosis neurocutanea	78	0.06
	mongolian spot	67	0.05
	giant melanocytic nevus	62	0.04
	black heel	61	0.04
	naevus blue	57	0.04
	melanoma mimic	52	0.04
	combined nevus	51	0.04
	melanonychia striata	51	0.04
	blue nevus ota	48	0.03
	mucosal lentigines	47	0.03
	naevus halo	45	0.03
	spitz nevus	40	0.03
	ephelides	38	0.03
	hereditary dysplastic nevus syndrome	37	0.03
	spindle cell nevus	36	0.03
	melanotic macule	33	0.02
	naevus achromic	33	0.02
	lentigo simplex	29	0.02
	lentigo senilis	27	0.02
	nevus pigmentosus et pilosus	27	0.02
	nail nevus	22	0.02
	nevus repigmented	22	0.02
	ink spot nevus	16	0.01
	naevus of ota bilateral type	15	0.01
	naevus giant pigmented	11	0.01
	labial melanotic macule	7	0.01
Pigmented lesions malignant	malignant melanoma	1890	1.36
	superficial spreading melanoma ssm	312	0.23
	lentigo maligna	216	0.16
	lentigo maligna melanoma	122	0.09
	nodular melanoma nm	78	0.06
	metastatic melanoma	68	0.05
	amelanotic malignant melanoma amm	61	0.04
	nail melanoma	61	0.04
	acrolentiginous melanoma alm	44	0.03
	malignant melanoma metastatic	22	0.02
	mucosal melanoma	12	0.01
	melanoma of the parotid	11	0.01
	Unknown	7670	5.54
	All	138522	100

## Sheet: non-MPXV testing cohort
Category	Diagnosis	n	FPR	%
Benign dermal tumors cysts sinuses	pilar cyst	877	14.25	0.69
	skin tag	711	17.86	0.56
	hemangioma	655	12.06	0.52
	pyogenic granuloma	541	10.54	0.43
	dermatofibroma	526	15.97	0.42
	fibroma	470	18.51	0.37
	telangiectases	455	9.23	0.36
	syringoma	390	7.18	0.31
	sebaceous hyperplasia	362	8.01	0.29
	fordyce spots	318	11.01	0.25
	mucous cyst	305	12.79	0.24
	becker nevus	226	15.93	0.18
	lymphangioma	211	9.48	0.17
	angiokeratomas	167	11.98	0.13
	pilomatricoma	150	12.67	0.12
	adenoma sebaceum	131	12.21	0.1
	venous lake	123	6.5	0.1
	port wine stain	114	7.89	0.09
	venous malformations	108	4.63	0.09
	trichoepithelioma	101	9.9	0.08
	granuloma pyogenic	97	6.19	0.08
	granulation tissue	95	3.16	0.08
	leiomyoma	90	6.67	0.07
	myxoid cyst	84	4.76	0.07
	angioma	83	12.05	0.07
	hidrocystoma	83	7.23	0.07
	haemangioma	76	19.74	0.06
	cherry angioma	75	26.67	0.06
	hemangioma infancy	67	11.94	0.05
	nevus lipomatosis	65	26.15	0.05
	scrotal cyst	64	26.56	0.05
	spider angioma	63	12.7	0.05
	apocrine hydrocystoma	59	5.08	0.05
	steatocystoma multiplex	58	17.24	0.05
	trichofolliculoma	54	18.52	0.04
	cylindroma	50	12	0.04
	eccrine poroma	50	10	0.04
	glomus tumor	50	10	0.04
	spider nevus	49	16.33	0.04
	dilated pore of winer	48	14.58	0.04
	klippel trenaunay syndrome	45	6.67	0.04
	cutis marmorata telangiectatica congenita	43	6.98	0.03
	ganglion	41	19.51	0.03
	chondroma	40	5	0.03
	nevus anemicus	37	8.11	0.03
	eruptive vellus hair cysts	35	14.29	0.03
	acrotrichoma	34	23.53	0.03
	dermoid cyst	33	9.09	0.03
	infantile digital fibromatosis	33	9.09	0.03
	spiradenoma	33	6.06	0.03
	pilonidal sinus	32	21.88	0.03
	connective tissue nevus	30	6.67	0.02
	strawberry hemangioma	29	3.45	0.02
	neurolemmoma	28	7.14	0.02
	ectopic respiratory epithelia	26	0	0.02
	nevus flammeus	25	16	0.02
	vascular anomaly	24	16.67	0.02
	collagen nevus	23	26.09	0.02
	dental sinus	22	18.18	0.02
	periungual fibroma	21	14.29	0.02
	endometriosis	20	30	0.02
	aponeurotic fibroma	19	5.26	0.02
	hemangioma racemosum	19	15.79	0.02
	myxoma	19	5.26	0.02
	epithelioma adenoides cysticum	18	11.11	0.01
	fibrolipoma	17	0	0.01
	arteriovenous malformation	16	12.5	0.01
	lymphatic malformations	16	6.25	0.01
	trichoepithelioma papulosum multiplex	15	0	0.01
	angioma serpiginosum	14	21.43	0.01
	cirsoid aneurysm	14	7.14	0.01
	myofibromatosis	13	23.08	0.01
	trichoblastoma	13	7.69	0.01
	tenosynovitis nodular	12	0	0.01
	cyst synovial	11	9.09	0.01
	trichoadenoma	10	10	0.01
	perifolicular fibroma	8	0	0.01
Cutaneous lymphoma and lymphoid infiltrates	cutaneous t cell lymphoma	744	9.14	0.59
	lymphoma b cell	155	4.52	0.12
	lymphomatoid papulosis	122	11.48	0.1
	erythema arciforme et palpabile migrans	27	7.41	0.02
	pseudo lymphoma other types	23	0	0.02
	lymphomas lymphocytic infiltrations	12	0	0.01
Epidermal tumors hamartomas milia and growths benign	seborrheic keratosis	1257	8.27	0.99
	epidermal nevus	860	9.19	0.68
	porokeratosis	585	3.59	0.46
	seborrheic keratoses ruff	478	0.42	0.38
	milia	427	16.39	0.34
	benign keratosis	414	7	0.33
	prurigo nodularis	315	26.98	0.25
	seborrheic keratoses smooth	156	0	0.12
	seborrheic keratosis irritated	150	0.67	0.12
	dermatosis papulosa nigra	92	10.87	0.07
	corns	88	7.95	0.07
	callus	76	5.26	0.06
	stucco keratoses	67	1.49	0.05
	acquired digital fibrokeratoma	58	15.52	0.05
	stucco keratosis	35	5.71	0.03
	acral keratosis	34	11.76	0.03
	giant comedo	34	5.88	0.03
	keratosis seborrheic	26	7.69	0.02
	clear cell acanthoma	19	5.26	0.02
	leser trelat sign	19	0	0.02
	warty dyskeratoma	11	0	0.01
Epidermal tumors pre malignant and malignant	basal cell carcinoma	2430	11.69	1.92
	squamous cell carcinoma	1251	12.47	0.99
	actinic keratosis	1041	17.77	0.82
	solar damage actinic keratosis	951	4.21	0.75
	keratoacanthoma	776	8.76	0.61
	bowens disease	648	5.71	0.51
	cutaneous horn	197	7.61	0.16
	solid cystic basal cell carcinoma	168	4.76	0.13
	actinic cheilitis	153	0.65	0.12
	basal cell carcinoma lesion	138	2.9	0.11
	pagets disease	126	10.32	0.1
	leukoplakia	120	5.83	0.09
	basal cell carcinoma morpheiform	115	2.61	0.09
	arsenical keratoses	83	12.05	0.07
	erythroplasia queyrat	81	11.11	0.06
	basal cell carcinoma nose	79	5.06	0.06
	actinic keratosis face	77	1.3	0.06
	basal cell nevus syndrome	76	13.16	0.06
	actinic keratosis lesion	66	3.03	0.05
	basal cell carcinoma superficial	65	0	0.05
	solar damage	62	3.23	0.05
	actinic keratosis fu	59	0	0.05
	extramammary paget disease	59	10.17	0.05
	basal cell carcinoma lid	55	5.45	0.04
	basal cell carcinoma ear	53	0	0.04
	pigmented basal cell carcinoma	52	5.77	0.04
	basal cell carcinoma face	50	6	0.04
	verrucous carcinoma	49	2.04	0.04
	actinic keratosis hand	47	0	0.04
	squamous cell carcinoma ear	43	0	0.03
	superficial basal cell carcinoma	38	0	0.03
	basal cell carcinoma ulcerating	37	0	0.03
	nevoid basal cell carcinoma syndrome	37	13.51	0.03
	basal cell carcinoma lip	36	2.78	0.03
	solar damage actinex treatment	36	2.78	0.03
	keratosis solar	35	0	0.03
	squamous cell carcinoma lesion	34	5.88	0.03
	carcinoma of lip	32	6.25	0.03
	basal cell carcinoma scalp	29	13.79	0.02
	squamous cell carcinoma lip	29	6.9	0.02
	actinic keratosis ear	28	0	0.02
	hypertrophic actinic keratosis	27	3.7	0.02
	actinic keratosis horn	26	3.85	0.02
	leucoplakia praecancerosa	23	0	0.02
	ulcus terebrans	22	4.55	0.02
	solar damage actinic cheilitis	20	5	0.02
	actinic keratosis nose	17	0	0.01
	basal cell carcinoma trunk ext	15	13.33	0.01
	squamous cell carcinoma nose	15	0	0.01
	actinic keratosis pigmented	14	7.14	0.01
	squamous cell carcinoma hand arm	12	0	0.01
	basal cell carcinoma aldara	11	18.18	0.01
	keratoacanthoma pendulum	11	18.18	0.01
	solar damage fu treatment	10	0	0.01
	squamous cell carcinoma face	10	0	0.01
	basal cell carcinoma sclerosing	1	0	0
Genodermatoses and supernumerary growths	neurofibromatosis	707	19.09	0.56
	epidermolysis bullosa	589	18.34	0.47
	dariers disease	530	6.42	0.42
	ichthyosis	518	25.87	0.41
	tuberous sclerosis	341	16.13	0.27
	hailey hailey disease	286	4.2	0.23
	incontinentia pigmenti	224	16.96	0.18
	ichthyosis vulgaris	215	13.02	0.17
	ehlers danlos syndrome	199	47.74	0.16
	rendu osler syndrome	128	16.41	0.1
	acrodermatitis enteropathica	127	15.75	0.1
	xeroderma pigmentosum	118	13.56	0.09
	pseudoxanthoma elasticum	97	9.28	0.08
	epidermolytic hyperkeratosis	86	4.65	0.07
	supernumerary growths	77	25.97	0.06
	collodion baby	75	21.33	0.06
	ichthyosis congenita	70	2.86	0.06
	vascular tumors and malformations	67	10.45	0.05
	erythrokeratodermia variabilis	65	15.38	0.05
	erythrokeratodermia progressive symmetric	63	14.29	0.05
	ichthyosis sex linked	62	0	0.05
	lipoid proteinosis urbach wiethe disease	58	13.79	0.05
	x linked ichthyosis	55	16.36	0.04
	leopard syndrome	54	14.81	0.04
	ichthyosis other forms	42	19.05	0.03
	congenital ichthyosiform erythroderma	41	2.44	0.03
	peutz jeghers syndrome	41	9.76	0.03
	rothmund thomson syndrome	41	7.32	0.03
	acrokeratoelastoidosis	40	5	0.03
	ichthyosis dominant	38	0	0.03
	acrokeratosis verruciformis	36	0	0.03
	albinism	34	11.76	0.03
	muir torre syndrome	34	8.82	0.03
	congenital erythropoietic porphyria	29	10.34	0.02
	congenital dyskeratosis	27	14.81	0.02
	birt hogg dube	25	4	0.02
	buschke ollendorf syndrome	25	12	0.02
	cowden disease	23	8.7	0.02
	congenital anomalies	22	0	0.02
	sjgren larsson syndrome	17	5.88	0.01
	laugier hunziker s syndrome	15	6.67	0.01
	lamellar icthyosis	13	30.77	0.01
	dyschromatosis universalis	11	45.45	0.01
	ichthyosis hystrix	11	9.09	0.01
	erythrodermia exfoliativa leiner	9	11.11	0.01
	gargoylism	9	33.33	0.01
	leprechaunism syndrome	9	0	0.01
	phakomatosis pigmentovascularis	7	0	0.01
	harlequim ichthyosis	6	16.67	0
	knuckle pads	6	0	0
Inflammatory	acne vulgaris	2273	16.01	1.8
	psoriasis	1404	7.48	1.11
	lichen planus	1229	6.92	0.97
	rosacea	1110	7.57	0.88
	eczema	1066	16.51	0.84
	herpes zoster	1036	11.58	0.82
	scabies	994	13.08	0.79
	leprosy	942	19.75	0.74
	erythema multiforme and fixed drug eruptions	935	11.34	0.74
	pigmentation diseases	929	15.72	0.73
	drug eruption	911	7.14	0.72
	lichen	911	10.76	0.72
	photodermatoses	909	8.8	0.72
	seborrheic dermatitis	890	9.89	0.7
	onychomycosis	882	2.15	0.7
	allergic contact dermatitis	864	6.48	0.68
	syphilis	834	16.91	0.66
	vasculitis	811	8.01	0.64
	non scarring alopecia	782	10.87	0.62
	depositional diseases calcinosis cutis amyloid mucinosis gout and others	776	13.4	0.61
	sunburn	754	26.92	0.6
	scarring	750	10.67	0.59
	atrophic skin disease striae and elastic fiber disorders	747	16.2	0.59
	impetigo	740	13.78	0.59
	sarcoidosis	720	7.5	0.57
	fungal infections dermal and subcut	718	13.51	0.57
	tinea corporis	716	9.08	0.57
	hair disorderstrichorrhexis nodosa etc	709	10.86	0.56
	alopecia	704	23.15	0.56
	molluscum contagiosum	703	27.31	0.56
	scarring alopecia	703	9.82	0.56
	urticaria	683	10.98	0.54
	granuloma annulare	679	5.89	0.54
	tick bite	667	26.39	0.53
	pustular skin disease non infectious	656	5.64	0.52
	malformations of extremities	653	7.2	0.52
	folliculitis	639	22.54	0.51
	pityriasis rosea	606	9.08	0.48
	candidiasis	551	7.8	0.44
	dermatomyositis	540	7.96	0.43
	bullous pemphigoid	524	11.45	0.41
	histiocytic disorders and proliferations	523	15.11	0.41
	tinea pedis	515	4.27	0.41
	gyrate erythemas	510	8.04	0.4
	perioral dermatitis	504	3.77	0.4
	xanthomas	493	15.01	0.39
	factitial dermatitis	488	12.09	0.39
	lichen sclerosus skin	483	11.18	0.38
	pityriasis rubra pilaris	480	4.79	0.38
	lupus acute	477	19.5	0.38
	scleroderma	476	14.71	0.38
	nematode infection	462	10.39	0.37
	stasis ulcer	459	2.83	0.36
	keratosis pilaris and related follicular disorders	441	4.76	0.35
	mastocytosis	430	7.44	0.34
	dyshidrotic eczema	416	4.81	0.33
	lichen simplex	416	12.74	0.33
	panniculitis lipodystrophy and diseases of subcutis	412	12.62	0.33
	herpes simplex	406	12.32	0.32
	diaper dermatitis	401	11.47	0.32
	metabolic and nutritional diseases	390	22.31	0.31
	cheilitis	385	6.75	0.3
	rhinophyma	383	7.57	0.3
	pediculosis lids	382	9.95	0.3
	dermatitis herpetiformis	370	13.24	0.29
	atopic dermatitis feet	367	4.63	0.29
	necrobiosis lipoidica	355	4.51	0.28
	atopic dermatitis adult phase	345	2.61	0.27
	porphyria	345	11.01	0.27
	acanthosis nigricans and carp	344	12.5	0.27
	hidradenitis	339	22.42	0.27
	psoriasis chronic plaque	337	2.37	0.27
	morphea	336	8.63	0.27
	cutaneous manifestations of systemic disease	328	16.77	0.26
	lupus subacute	327	8.87	0.26
	toxic epidermal necrolysis and stevens johnson	320	9.38	0.25
	dry skin eczema	317	3.79	0.25
	varicella	312	34.62	0.25
	condyloma acuminata	308	16.88	0.24
	eczema hand	300	1	0.24
	erysipelas	294	8.84	0.23
	pemphigus	292	9.93	0.23
	genital warts	286	17.13	0.23
	tinea versicolor	286	9.79	0.23
	stasis dermatitis	284	2.11	0.22
	sun damaged skin	282	9.57	0.22
	solar elastosis	274	10.58	0.22
	pemphigus vulgaris	273	5.86	0.22
	shoe allergy	266	25.19	0.21
	virus exanthem	265	5.28	0.21
	pityriasis versicolor	262	9.92	0.21
	contact dermatitis	261	4.6	0.21
	tinea capitis	261	6.9	0.21
	pityriasis lichenoides and pleva	252	13.49	0.2
	diseases of the ear	250	6.8	0.2
	erythroderma	243	6.17	0.19
	eczema nummular	241	3.32	0.19
	reiters disease	240	7.92	0.19
	eczema herpeticum	236	8.9	0.19
	paronychia	236	2.12	0.19
	atopic dermatitis	231	8.66	0.18
	pigmented purpuric dermatosis	228	4.82	0.18
	pernio and mimics	226	7.96	0.18
	tinea cruris	226	24.78	0.18
	tinea ringworm body	219	9.13	0.17
	hand foot mouth	214	20.09	0.17
	irritant contact dermatitis	213	5.63	0.17
	livedo reticularis	211	6.16	0.17
	solar purpura	211	5.21	0.17
	biting fleas	209	11.96	0.17
	pityrosporum folliculitis	206	11.65	0.16
	solar damage atrophy	206	16.02	0.16
	neurotic excoriations	204	20.1	0.16
	onycholysis	203	2.46	0.16
	tinea ringworm versicolor	203	6.9	0.16
	tungiasis	202	15.84	0.16
	tuberculosis	199	10.05	0.16
	acne cystic	198	6.57	0.16
	psoriasis palms soles	192	2.6	0.15
	planar warts	185	5.95	0.15
	misuse dermatitis	184	7.61	0.15
	pitted keratolysis	181	4.42	0.14
	rhus dermatitis	181	0.55	0.14
	acne keloidalis	180	23.33	0.14
	lupus chronic cutaneous	180	8.33	0.14
	insect bite	174	17.24	0.14
	atopic eczema	173	6.36	0.14
	furuncle	173	21.97	0.14
	discoid lupus erythematosus	171	19.3	0.14
	neurodermatitis	170	7.65	0.13
	stasis dermatitis and ulcers	169	0	0.13
	warts	168	7.74	0.13
	gianotti crosti	167	14.97	0.13
	eczema fingertips	166	0	0.13
	intertrigo	166	14.46	0.13
	verruca vulgaris	165	12.12	0.13
	tattoo and foreign body reactions	159	9.43	0.13
	perforating disorders	156	8.33	0.12
	lichen nitidus	155	8.39	0.12
	herpes type recurrent	154	8.44	0.12
	scleromyxedema	148	4.73	0.12
	stasis edema	148	4.73	0.12
	tinea manus	146	1.37	0.12
	scarlet fever	144	4.17	0.11
	balanitis	143	6.29	0.11
	cellulitis	143	9.79	0.11
	psoriasis scalp	143	4.2	0.11
	leukocytoclastic vasculitis	142	11.27	0.11
	warts vulgaris	141	9.93	0.11
	behcets disease	140	19.29	0.11
	herpes type primary	139	12.23	0.11
	ashy dermatosis	137	13.87	0.11
	nail psoriasis	136	3.68	0.11
	grovers disease	134	5.97	0.11
	clubbing	132	3.03	0.1
	radiodermatitis	132	7.58	0.1
	hypereosinophilic syndrome	131	4.58	0.1
	bacterial infections	130	3.08	0.1
	herpes cutaneous	130	11.54	0.1
	ingrown nail	128	5.47	0.1
	pemphigus foliaceous	128	5.47	0.1
	id reaction	127	5.51	0.1
	psoriasis nails	127	3.94	0.1
	psoriasis guttate	126	7.14	0.1
	solar damage favre racouchot	126	7.14	0.1
	tinea ringworm groin	126	39.68	0.1
	dermographia	124	4.84	0.1
	acquired autoimmune bullous diseaseherpes gestationis	122	8.2	0.1
	beaus lines	122	5.74	0.1
	lupus vulgaris	121	6.61	0.1
	atopic dermatitis infant phase	120	10.83	0.09
	median nail dystrophy	120	4.17	0.09
	eczema subacute	118	8.47	0.09
	tinea faciale	118	14.41	0.09
	warts common	117	9.4	0.09
	patch testing	116	12.93	0.09
	subacute cutaneous lupus erythematosus scle	116	0.86	0.09
	warts plantar	116	6.9	0.09
	chronic recurrent aphthae	115	12.17	0.09
	erythema ab igne	114	7.89	0.09
	henoch schonlein purpura	114	7.89	0.09
	inverse psoriasis	114	12.28	0.09
	atopic dermatitis childhood phase	111	6.31	0.09
	pemphigus foliaceus	111	0.9	0.09
	eczema foot	109	0	0.09
	herpes gestationis	109	13.76	0.09
	lymphedema	108	11.11	0.09
	staphylococcal scalded skin syndrome	108	14.81	0.09
	myiasis	107	28.97	0.08
	nail diseases	107	6.54	0.08
	thermal burn	107	4.67	0.08
	tinea faciei	107	11.21	0.08
	angioedema	106	11.32	0.08
	raynauds disease	106	5.66	0.08
	crest syndrome	105	6.67	0.08
	herpes simplex analis	105	5.71	0.08
	subacute cutaneous lupus erythematosus	105	20	0.08
	nummular eczema	104	6.73	0.08
	papulose bowenoide	104	16.35	0.08
	purpura	103	6.8	0.08
	tinea nigra	103	4.85	0.08
	geographic tongue	102	3.92	0.08
	erythrasma	101	19.8	0.08
	miliaria	101	4.95	0.08
	rosacea nose	101	4.95	0.08
	lupus erythematosus chronicus discoides	100	10	0.08
	pseudofolliculitis barbae	100	17	0.08
	urticaria acute	100	4	0.08
	acne pustular	99	9.09	0.08
	pincer nails	99	10.1	0.08
	erythema infectiosum	97	9.28	0.08
	psoriasis hand	97	3.09	0.08
	psoriasis inversa	95	4.21	0.08
	acne excoriee	94	13.83	0.07
	steroid acne	94	13.83	0.07
	neurotrophic ulcer	93	10.75	0.07
	spider bite	93	25.81	0.07
	tinea ringworm face	93	3.23	0.07
	diabetic ulcer	92	9.78	0.07
	poikiloderma civatte	92	2.17	0.07
	habit tic deformity	89	7.87	0.07
	pseudomonas	89	4.49	0.07
	ulcer	89	2.25	0.07
	progressive systemic scleroderma	88	6.82	0.07
	epidermodysplasia verruciformis	85	9.41	0.07
	acne conglobata	84	9.52	0.07
	tinea ringworm foot webs	82	3.66	0.06
	erythema elevatum diutinum	81	8.64	0.06
	leukonychia	81	3.7	0.06
	splinter hemorrhage	80	7.5	0.06
	terry nails	80	3.75	0.06
	wet to dry foot syndrome	80	5	0.06
	chronic bullous disease of childhood	79	21.52	0.06
	pigmented bands	79	11.39	0.06
	warts flat	79	3.8	0.06
	measles	78	6.41	0.06
	tinea ringworm scalp	78	6.41	0.06
	acne closed comedo	77	3.9	0.06
	diseases of the eye	77	2.6	0.06
	keratolysis exfoliativa	77	0	0.06
	tinea ringworm hand dorsum	76	2.63	0.06
	acne open comedo	75	2.67	0.06
	hairy tongue	75	13.33	0.06
	psoriasis treatment	74	8.11	0.06
	nail dystrophy	73	8.22	0.06
	gonorrhea	72	19.44	0.06
	scalp psoriasis	72	2.78	0.06
	tinea ringworm laboratory	72	4.17	0.06
	cimicosis	71	12.68	0.06
	herpetic sycosis	71	21.13	0.06
	hyperhidrosis	71	2.82	0.06
	enterovirus	70	14.29	0.06
	koilonychia	70	0	0.06
	tinea ringworm foot dorsum	70	0	0.06
	guttate psoriasis	69	14.49	0.05
	rheumatoid nodule	69	24.64	0.05
	chancroid	68	17.65	0.05
	lichen planus oral	68	8.82	0.05
	desquamation	67	2.99	0.05
	pemphigus vegetans	67	5.97	0.05
	psoriasis vulgaris chronic stationary type	67	2.99	0.05
	tinea facei	67	7.46	0.05
	diseases of bone	66	4.55	0.05
	epidermolysis bullosa acquisita	65	15.38	0.05
	fibromatosis	64	12.5	0.05
	lichen striatus	64	9.38	0.05
	panarteritis nodosa kussmaul maier	64	7.81	0.05
	candidiasis chronic mucocutaneos	63	9.52	0.05
	myxoedema pretibial	63	7.94	0.05
	warts periungual	63	3.17	0.05
	twenty nail dystrophy	62	3.23	0.05
	eosinophilic pustular folliculitis	61	13.11	0.05
	onychogryphosis	60	5	0.05
	solar damage telangiectasia	60	1.67	0.05
	warts digitate	60	0	0.05
	localized scleroderma	59	13.56	0.05
	pachyonychia congenita	59	8.47	0.05
	atypical mycobacterium	58	25.86	0.05
	pemphigus mucosae	57	0	0.05
	tinea ringworm primary lesion	57	3.51	0.05
	green nail	56	3.57	0.04
	hidroa vacciniforme	56	12.5	0.04
	orf	56	42.86	0.04
	relapsing polychondritis	56	7.14	0.04
	sjogrens syndrome	56	17.86	0.04
	lichen planus penis	55	7.27	0.04
	nail trauma	55	1.82	0.04
	tinea ringworm incognito	55	10.91	0.04
	angiolymphoid hyperplasia with eosinophilia	54	16.67	0.04
	atrophy blanche	54	7.41	0.04
	kawasaki syndrome	54	12.96	0.04
	psoriasis vulgaris guttate type	54	3.7	0.04
	warts cryotherapy	54	3.7	0.04
	acne fulminans	53	5.66	0.04
	dermatoliposclerosis	53	5.66	0.04
	tinea incognito	53	11.32	0.04
	acne papulopustulosa	52	7.69	0.04
	acne scar	52	3.85	0.04
	ecthyma simplex	52	23.08	0.04
	eczema chronic	52	0	0.04
	piedra white	52	13.46	0.04
	trichomycosis	52	9.62	0.04
	caterpillar dermatitis	51	13.73	0.04
	erythema craquele	51	5.88	0.04
	fissure	51	0	0.04
	lupus erythematosus systemic	51	9.8	0.04
	parapsoriasis en plaques	51	3.92	0.04
	stomatitis	51	9.8	0.04
	tinea ringworm foot plantar	51	0	0.04
	tinea ringworm palm	51	1.96	0.04
	urticarial vasculitis	51	3.92	0.04
	abrasion	50	14	0.04
	lichen planus actinicus	50	34	0.04
	lichen planus of the mucosa	50	2	0.04
	acne inversa	49	14.29	0.04
	meningococcemia	49	14.29	0.04
	acne cystica	48	12.5	0.04
	lichen planus follicularis	48	4.17	0.04
	maceration	48	6.25	0.04
	cholinergic urticaria	47	2.13	0.04
	skin diseases of pregnancy	47	6.38	0.04
	acne rosacea	46	6.52	0.04
	granuloma	46	4.35	0.04
	lichen planus linearis	46	15.22	0.04
	morphea linear	46	8.7	0.04
	nail pigmentation	46	8.7	0.04
	wart	46	8.7	0.04
	warts filiformis	46	13.04	0.04
	erosio interdigitalis blastomycetica	45	0	0.04
	lichen planus of the mucosa erosive	45	6.67	0.04
	psoriatic erythroderma	45	8.89	0.04
	staphylococcal folliculitis	45	28.89	0.04
	cercaria dermatitis	44	11.36	0.03
	eczema arms	44	2.27	0.03
	eczema leg	44	2.27	0.03
	herpes buttocks	44	11.36	0.03
	psoriasis penis	44	0	0.03
	rocky mountain spotted fever	44	11.36	0.03
	fox fordyce disease	43	9.3	0.03
	reticular erythematous mucinosis	43	13.95	0.03
	tylotic dermatitis	43	2.33	0.03
	cicatricial pemphigoid	42	2.38	0.03
	nail beading	42	9.52	0.03
	folliculitis cheloidalis	41	21.95	0.03
	pseudomonas folliculitis	41	21.95	0.03
	degos disease	40	25	0.03
	psoriasis vulgaris nail changes	40	0	0.03
	thrombocytopenic purpura idiopatic	40	25	0.03
	cutis marmorata	39	5.13	0.03
	lichen planus drug	39	2.56	0.03
	psoriasis arthropathica	39	0	0.03
	cat scratch disease	38	34.21	0.03
	chronic venous insufficiency grade ii	38	0	0.03
	diabetic bullae	38	5.26	0.03
	eczema face	38	2.63	0.03
	half and half nail	38	5.26	0.03
	infantile atopic dermatitis	38	7.89	0.03
	lichen planopilaris	38	7.89	0.03
	nail polish dermatitis	38	0	0.03
	psoriasis inversus	38	18.42	0.03
	schistosomiasis cutaneous	38	7.89	0.03
	trichostasis spinulosa	38	2.63	0.03
	urticaria vasculitis	38	2.63	0.03
	gangrene	37	10.81	0.03
	infected eczema	37	8.11	0.03
	lichen planus annular	36	13.89	0.03
	metal dermatitis	36	13.89	0.03
	peripheral occlusive arterial disease	36	0	0.03
	scrophuloderma	36	19.44	0.03
	gingival disease	35	11.43	0.03
	herpes simplex genitalis	35	20	0.03
	linear scleroderma	35	17.14	0.03
	purpura fulminans	35	17.14	0.03
	ridging beading	35	0	0.03
	varicosis	35	11.43	0.03
	acroangiodermatitis	34	17.65	0.03
	herpes simplex virus	34	11.76	0.03
	pomade acne	34	5.88	0.03
	dermatitis swimming	33	0	0.03
	herpetic gingivostomatite	33	12.12	0.03
	morphoea generalized	33	15.15	0.03
	small pox	33	18.18	0.03
	acne infantile	32	9.38	0.03
	acne neonatorum	32	9.38	0.03
	candidiasis mouth	32	3.12	0.03
	connective tissue disorders	32	40.62	0.03
	eczematid	31	3.23	0.02
	painful bruising syndrome	31	0	0.02
	scrotal tongue	31	3.23	0.02
	dermatitis ekzema	30	6.67	0.02
	erysipeloid	30	3.33	0.02
	ischemia	30	6.67	0.02
	lichen planus hypertrophic	29	34.48	0.02
	lichen planus vesicular	29	20.69	0.02
	pemphigoid bullous pemphigoid	29	10.34	0.02
	thrombangiitis obliterans	29	0	0.02
	tinea barbae	29	6.9	0.02
	verrucae planae juveniles	29	13.79	0.02
	wells syndrome	29	27.59	0.02
	acute eczema	28	0	0.02
	cryoglobulinemia	28	0	0.02
	lupus erythematosus chronicus verrucous	28	35.71	0.02
	nail cosmesis	28	7.14	0.02
	psoriasis anus	28	21.43	0.02
	wound infection	28	10.71	0.02
	dry nails	27	11.11	0.02
	lichen planus exanthematicus	27	7.41	0.02
	solar damage cutis rhomboidalis nuchae	27	11.11	0.02
	torus palantine	27	7.41	0.02
	warts mouth	27	3.7	0.02
	distal splitting hang nail	26	0	0.02
	eczema lids	26	0	0.02
	granuloma multiforme	26	7.69	0.02
	sycosis barbae	26	0	0.02
	decubitus ulcer	25	16	0.02
	diabetic gangrene	25	12	0.02
	eczema acute	25	0	0.02
	eczema trunk generalized	25	4	0.02
	nail ridging	25	0	0.02
	onychoschizia	25	0	0.02
	roseola infantum	25	16	0.02
	acanthoma fissuratum	24	0	0.02
	eczema areola	24	0	0.02
	malassezia folliculitis	24	20.83	0.02
	racquet nail	24	4.17	0.02
	tinea ringworm beard	24	12.5	0.02
	benign mucosal pemphigoid	23	0	0.02
	eosinophilic ulcer of the tongue	23	4.35	0.02
	tinea manuum	23	0	0.02
	erysipelas bullosum	22	0	0.02
	fourniers gangrene	22	4.55	0.02
	mucous membrane psoriasis	22	13.64	0.02
	streptococci anal penis	22	13.64	0.02
	warts oral	22	4.55	0.02
	gloves and socks syndrome	21	0	0.02
	heels dry cracked	21	23.81	0.02
	interstitial granulomatous dermatitis	21	4.76	0.02
	lupus erythematosus tumidus	21	0	0.02
	pincer nail syndrome	21	0	0.02
	eczema anal	20	10	0.02
	hecks disease	20	0	0.02
	nodulo cystic acne vulgaris	20	5	0.02
	acne necrotica	19	15.79	0.02
	culicosis bullosa	19	5.26	0.02
	eczema ears	19	10.53	0.02
	lichen planus verrucosus	19	5.26	0.02
	lupus erythematosus chronicus disseminatus superficialis	19	5.26	0.02
	palmar wart	19	15.79	0.02
	atopic eczema of the hands	18	0	0.01
	disseminated lokalized scleroderma	18	0	0.01
	gram negative infection of the foot	18	5.56	0.01
	herpes simplex labialis	18	5.56	0.01
	localized pemphigoid	18	16.67	0.01
	nail shedding	18	5.56	0.01
	pyoderma faciale	18	22.22	0.01
	rosacea steroid	18	0	0.01
	warts immunocompromised	18	0	0.01
	ant bite	17	29.41	0.01
	dermatosis neglecta	17	0	0.01
	glanzmanns thrombasthenia	17	0	0.01
	morphoea nodular	17	0	0.01
	morsicatio buccarum	17	0	0.01
	notalgia paraesthetica	17	0	0.01
	onychodystrophia mediana canaliformis	17	0	0.01
	psoriasis light sensative	17	5.88	0.01
	psoriasis nail psoriasis	17	11.76	0.01
	acne comedonica	16	0	0.01
	axillary granular parakeratosis	16	0	0.01
	leukoedema oral	16	18.75	0.01
	parasitoses bites	16	31.25	0.01
	allergic hand eczema	15	0	0.01
	balanitis bacterial	15	6.67	0.01
	eczema impetiginized	15	0	0.01
	eczema scrotum	15	6.67	0.01
	eczema vulva	15	0	0.01
	erythromelalgia	15	6.67	0.01
	lupus erythematosus subacute cutaneous lupus erythematosus	15	6.67	0.01
	psoriasis infants	15	6.67	0.01
	warts plantaris	15	0	0.01
	atopic dermatitis hyperlinear creases	14	0	0.01
	lichen planus vaginal	14	7.14	0.01
	mononucleosis ampicillin syndrome	14	0	0.01
	warts plane	14	0	0.01
	cosmetic fragrance allergy	13	7.69	0.01
	elephantiasis nostras verrucosa	13	15.38	0.01
	lupus miliaris disseminatus faciei	13	7.69	0.01
	morphoea localized	13	0	0.01
	uvl burn	13	0	0.01
	wound dehiscence	13	7.69	0.01
	alopecia acquisitum centrifugum	12	33.33	0.01
	hematogenous allergic contact dermatitis	12	8.33	0.01
	herpes immunocompromised	12	8.33	0.01
	herpes simplex oralis	12	8.33	0.01
	hyperkeratotic fissured hand and foot eczema	12	8.33	0.01
	lupus erythematosus mucosae oris	12	0	0.01
	polychondritis	12	0	0.01
	pterygium inversum unguis	12	0	0.01
	syringolymphoid hyperplasia with alopecia	12	16.67	0.01
	lichen planus palm soles	11	0	0.01
	pachyonychia congenita hereditaria	11	9.09	0.01
	phlebitis superficial	11	0	0.01
	psoriasis hiv	11	9.09	0.01
	blue nails minocycline	10	10	0.01
	chronic cutaneous graft versus host reaction	10	10	0.01
	folliculitis of barbae	10	0	0.01
	lichen planus annularis	10	10	0.01
	lymphangitis acute lymphangitis	10	40	0.01
	onychogryphosis and onychauxis	10	0	0.01
	primary tufted hairs	10	10	0.01
	ulcus cruris mixtum	10	10	0.01
	contact dermatitis leg ulcers	9	44.44	0.01
	lingua plicata	9	0	0.01
	pemphigus foliaceus localized form	9	11.11	0.01
	portuguese man of war dermatitis	9	0	0.01
	psoriasis psoriasis after erysipelas	9	11.11	0.01
	shaving folliculitis	9	11.11	0.01
	tinea ringworm border	9	0	0.01
	ulcus cruris venosum	9	0	0.01
	zoster gangraenosus	9	0	0.01
	eczema microbic	8	0	0.01
	pemphigus seborrhoicus	8	0	0.01
	pemphigus vegitant	8	50	0.01
	psoriasis palmoplantaris	8	0	0.01
	tinea barbae profunda	8	12.5	0.01
	drug lichenoid eruption	7	0	0.01
	primary herpes simplex virus	7	28.57	0.01
	superficial fungal infections	7	0	0.01
	lipoatrophy postherpertic lipoatrophy	6	0	0
	psoriasis digits	6	16.67	0
	tinea capitis profunda	6	0	0
	tinea capitis superficialis	6	0	0
	urticaria factitia	6	0	0
	autoerythrocyte sensitization	5	20	0
	lupus erythematosus systemic lupus erythematosus	5	0	0
	parasitosis psychogenic	5	20	0
	natural rubber latex allergy	4	0	0
	tinea ringworm nigra	4	0	0
	cow pox	3	0	0
	lichen planus hypertrophicus	3	0	0
	cat pox	1	0	0
Malignant dermal tumor	systemic carcinomas	512	9.57	0.4
	intermediate or malignant vascular tumors	372	13.44	0.29
	dermatofibrosarcoma protuberans	100	8	0.08
	merkel cell carcinoma	66	3.03	0.05
	sarcoma	45	4.44	0.04
	abrikossofs tumour of skin	22	13.64	0.02
	malignant adnexal tumors	21	9.52	0.02
	soft tissue tumors	15	6.67	0.01
	adenocarcinoma in the submandibular salivary glands	5	0	0
Pigmented lesions benign	melanocytic nevi	1464	3.96	1.16
	blue nevus	682	4.55	0.54
	atypical nevi	510	8.04	0.4
	intradermal nevus	439	8.88	0.35
	nevus cell nevus	301	14.29	0.24
	congenital nevus	260	8.08	0.21
	halo nevus	230	15.65	0.18
	nevocytic nevus	183	3.83	0.14
	solar lentigo	140	2.14	0.11
	nevus spilus	108	6.48	0.09
	nevus incipiens	105	2.86	0.08
	melanosis neurocutanea	78	17.95	0.06
	caf au lait spot	71	9.86	0.06
	mongolian spot	67	10.45	0.05
	giant melanocytic nevus	62	16.13	0.05
	black heel	61	6.56	0.05
	naevus blue	57	14.04	0.05
	melanoma mimic	52	0	0.04
	combined nevus	51	0	0.04
	melanonychia striata	51	5.88	0.04
	blue nevus ota	48	14.58	0.04
	mucosal lentigines	47	0	0.04
	naevus halo	45	17.78	0.04
	ephelides	37	2.7	0.03
	hereditary dysplastic nevus syndrome	37	18.92	0.03
	spindle cell nevus	36	11.11	0.03
	melanotic macule	33	3.03	0.03
	naevus achromic	33	9.09	0.03
	spitz nevus	32	3.12	0.03
	lentigo senilis	27	0	0.02
	nevus pigmentosus et pilosus	27	3.7	0.02
	lentigo simplex	26	0	0.02
	nevus repigmented	22	9.09	0.02
	nail nevus	18	11.11	0.01
	ink spot nevus	16	0	0.01
	naevus of ota bilateral type	15	0	0.01
	naevus giant pigmented	11	0	0.01
	labial melanotic macule	4	25	0
Pigmented lesions malignant	malignant melanoma	1769	5.99	1.4
	superficial spreading melanoma ssm	285	4.91	0.23
	lentigo maligna	199	3.02	0.16
	lentigo maligna melanoma	117	1.71	0.09
	nail melanoma	60	6.67	0.05
	nodular melanoma nm	59	1.69	0.05
	metastatic melanoma	45	13.33	0.04
	acrolentiginous melanoma alm	34	2.94	0.03
	amelanotic malignant melanoma amm	26	0	0.02
	malignant melanoma metastatic	22	4.55	0.02
	mucosal melanoma	12	8.33	0.01
	melanoma of the parotid	11	18.18	0.01
	Unknown	2454	6.4	1.94
	All	126477	10.38	100

## Sheet: Esteva
Category	Diagnosis	n	FPR	%
Benign dermal tumors cysts sinuses	pilar cyst	601	14.14	0.79
	skin tag	600	19.17	0.79
	hemangioma	480	15.83	0.63
	fibroma	453	18.76	0.6
	pyogenic granuloma	291	14.43	0.38
	dermatofibroma	283	20.85	0.37
	telangiectases	254	9.45	0.34
	sebaceous hyperplasia	243	10.29	0.32
	syringoma	202	8.91	0.27
	fordyce spots	181	12.15	0.24
	adenoma sebaceum	120	13.33	0.16
	mucous cyst	117	17.95	0.15
	angiokeratomas	113	9.73	0.15
	becker nevus	112	15.18	0.15
	trichoepithelioma	86	11.63	0.11
	angioma	83	12.05	0.11
	myxoid cyst	78	2.56	0.1
	pilomatricoma	78	10.26	0.1
	haemangioma	76	19.74	0.1
	venous lake	74	9.46	0.1
	leiomyoma	70	5.71	0.09
	hidrocystoma	67	8.96	0.09
	lymphangioma	62	20.97	0.08
	nevus lipomatosis	61	27.87	0.08
	scrotal cyst	60	28.33	0.08
	apocrine hydrocystoma	59	5.08	0.08
	steatocystoma multiplex	54	18.52	0.07
	port wine stain	52	13.46	0.07
	eccrine poroma	50	10	0.07
	dilated pore of winer	48	14.58	0.06
	trichofolliculoma	48	20.83	0.06
	cherry angioma	47	12.77	0.06
	spider angioma	47	17.02	0.06
	spider nevus	42	11.9	0.06
	cutis marmorata telangiectatica congenita	41	7.32	0.05
	klippel trenaunay syndrome	41	7.32	0.05
	chondroma	40	5	0.05
	granulation tissue	40	2.5	0.05
	ganglion	39	20.51	0.05
	glomus tumor	37	8.11	0.05
	venous malformations	36	8.33	0.05
	dermoid cyst	33	9.09	0.04
	eruptive vellus hair cysts	33	15.15	0.04
	infantile digital fibromatosis	29	10.34	0.04
	pilonidal sinus	29	24.14	0.04
	strawberry hemangioma	29	3.45	0.04
	acrotrichoma	27	25.93	0.04
	spiradenoma	26	7.69	0.03
	cylindroma	25	4	0.03
	collagen nevus	23	26.09	0.03
	nevus anemicus	23	4.35	0.03
	dental sinus	22	18.18	0.03
	ectopic respiratory epithelia	22	0	0.03
	connective tissue nevus	20	5	0.03
	neurolemmoma	20	10	0.03
	myxoma	19	5.26	0.03
	endometriosis	18	33.33	0.02
	epithelioma adenoides cysticum	18	11.11	0.02
	fibrolipoma	17	0	0.02
	lymphatic malformations	16	6.25	0.02
	nevus flammeus	16	25	0.02
	aponeurotic fibroma	15	6.67	0.02
	cirsoid aneurysm	14	7.14	0.02
	vascular anomaly	14	28.57	0.02
	myofibromatosis	13	23.08	0.02
	arteriovenous malformation	12	16.67	0.02
	periungual fibroma	12	25	0.02
	tenosynovitis nodular	12	0	0.02
	cyst synovial	11	9.09	0.01
	granuloma pyogenic	11	0	0.01
	hemangioma infancy	10	10	0.01
	hemangioma racemosum	10	0	0.01
	trichoblastoma	10	10	0.01
	angioma serpiginosum	9	22.22	0.01
	perifolicular fibroma	8	0	0.01
	trichoadenoma	8	12.5	0.01
	trichoepithelioma papulosum multiplex	8	0	0.01
Cutaneous lymphoma and lymphoid infiltrates	cutaneous t cell lymphoma	360	11.67	0.48
	lymphoma b cell	112	6.25	0.15
	lymphomatoid papulosis	110	9.09	0.15
	pseudo lymphoma other types	15	0	0.02
	erythema arciforme et palpabile migrans	4	0	0.01
	lymphomas lymphocytic infiltrations	2	0	0
Epidermal tumors hamartomas milia and growths benign	seborrheic keratosis	876	4.34	1.16
	benign keratosis	414	7	0.55
	epidermal nevus	388	11.08	0.51
	seborrheic keratoses ruff	331	0.6	0.44
	milia	276	18.48	0.36
	porokeratosis	176	5.68	0.23
	prurigo nodularis	86	34.88	0.11
	dermatosis papulosa nigra	75	10.67	0.1
	callus	72	5.56	0.1
	acquired digital fibrokeratoma	50	12	0.07
	corns	40	10	0.05
	seborrheic keratosis irritated	40	0	0.05
	seborrheic keratoses smooth	34	0	0.04
	giant comedo	30	6.67	0.04
	acral keratosis	27	11.11	0.04
	keratosis seborrheic	26	7.69	0.03
	stucco keratosis	23	8.7	0.03
	stucco keratoses	19	5.26	0.03
	leser trelat sign	17	0	0.02
	clear cell acanthoma	16	6.25	0.02
	warty dyskeratoma	11	0	0.01
Epidermal tumors pre malignant and malignant	solar damage actinic keratosis	951	4.21	1.26
	basal cell carcinoma	900	8.22	1.19
	squamous cell carcinoma	657	14.31	0.87
	bowens disease	416	7.21	0.55
	keratoacanthoma	413	13.56	0.55
	cutaneous horn	160	8.75	0.21
	actinic keratosis	108	8.33	0.14
	pagets disease	102	11.76	0.13
	leukoplakia	101	6.93	0.13
	solar damage	62	3.23	0.08
	actinic cheilitis	60	1.67	0.08
	arsenical keratoses	54	11.11	0.07
	basal cell nevus syndrome	48	12.5	0.06
	erythroplasia queyrat	48	18.75	0.06
	extramammary paget disease	46	10.87	0.06
	pigmented basal cell carcinoma	39	7.69	0.05
	solid cystic basal cell carcinoma	38	21.05	0.05
	solar damage actinex treatment	36	2.78	0.05
	nevoid basal cell carcinoma syndrome	35	11.43	0.05
	superficial basal cell carcinoma	26	0	0.03
	solar damage actinic cheilitis	20	5	0.03
	basal cell carcinoma ulcerating	18	0	0.02
	actinic keratosis face	16	6.25	0.02
	hypertrophic actinic keratosis	16	0	0.02
	verrucous carcinoma	16	6.25	0.02
	actinic keratosis lesion	14	14.29	0.02
	leucoplakia praecancerosa	14	0	0.02
	ulcus terebrans	14	7.14	0.02
	basal cell carcinoma ear	13	0	0.02
	carcinoma of lip	13	15.38	0.02
	actinic keratosis ear	12	0	0.02
	basal cell carcinoma lid	11	18.18	0.01
	basal cell carcinoma scalp	11	18.18	0.01
	actinic keratosis hand	10	0	0.01
	basal cell carcinoma nose	10	0	0.01
	solar damage fu treatment	10	0	0.01
	squamous cell carcinoma nose	9	0	0.01
	basal cell carcinoma morpheiform	7	0	0.01
	basal cell carcinoma face	6	16.67	0.01
	basal cell carcinoma lesion	6	16.67	0.01
	squamous cell carcinoma ear	6	0	0.01
	squamous cell carcinoma lesion	5	20	0.01
	keratosis solar	4	0	0.01
	squamous cell carcinoma lip	4	25	0.01
	actinic keratosis nose	3	0	0
	basal cell carcinoma aldara	3	66.67	0
	squamous cell carcinoma face	3	0	0
	actinic keratosis pigmented	2	0	0
	basal cell carcinoma superficial	2	0	0
	actinic keratosis horn	1	100	0
	basal cell carcinoma lip	1	0	0
Genodermatoses and supernumerary growths	ichthyosis	505	26.14	0.67
	epidermolysis bullosa	435	20.92	0.57
	neurofibromatosis	342	16.67	0.45
	dariers disease	247	8.5	0.33
	ichthyosis vulgaris	122	8.2	0.16
	tuberous sclerosis	122	27.87	0.16
	rendu osler syndrome	113	15.93	0.15
	incontinentia pigmenti	85	29.41	0.11
	epidermolytic hyperkeratosis	74	5.41	0.1
	hailey hailey disease	73	12.33	0.1
	pseudoxanthoma elasticum	71	11.27	0.09
	erythrokeratodermia progressive symmetric	63	14.29	0.08
	collodion baby	61	26.23	0.08
	ehlers danlos syndrome	58	27.59	0.08
	supernumerary growths	58	29.31	0.08
	vascular tumors and malformations	57	10.53	0.08
	ichthyosis congenita	43	2.33	0.06
	x linked ichthyosis	41	19.51	0.05
	leopard syndrome	39	17.95	0.05
	acrokeratoelastoidosis	36	5.56	0.05
	erythrokeratodermia variabilis	34	26.47	0.04
	muir torre syndrome	29	10.34	0.04
	peutz jeghers syndrome	29	10.34	0.04
	lipoid proteinosis urbach wiethe disease	27	14.81	0.04
	congenital ichthyosiform erythroderma	26	3.85	0.03
	rothmund thomson syndrome	26	11.54	0.03
	xeroderma pigmentosum	25	32	0.03
	albinism	24	12.5	0.03
	buschke ollendorf syndrome	22	13.64	0.03
	acrokeratosis verruciformis	21	0	0.03
	congenital erythropoietic porphyria	21	14.29	0.03
	congenital dyskeratosis	20	20	0.03
	acrodermatitis enteropathica	19	52.63	0.03
	ichthyosis sex linked	16	0	0.02
	sjgren larsson syndrome	16	6.25	0.02
	cowden disease	15	13.33	0.02
	congenital anomalies	13	0	0.02
	lamellar icthyosis	13	30.77	0.02
	birt hogg dube	11	9.09	0.01
	dyschromatosis universalis	11	45.45	0.01
	ichthyosis hystrix	11	9.09	0.01
	laugier hunziker s syndrome	11	9.09	0.01
	gargoylism	9	33.33	0.01
	harlequim ichthyosis	6	16.67	0.01
	leprechaunism syndrome	6	0	0.01
	erythrodermia exfoliativa leiner	4	0	0.01
	phakomatosis pigmentovascularis	4	0	0.01
	ichthyosis dominant	3	0	0
	ichthyosis other forms	1	0	0
	knuckle pads	1	0	0
Inflammatory	acne vulgaris	1671	19.21	2.21
	leprosy	921	19.87	1.22
	eczema	836	19.26	1.1
	rosacea	821	8.65	1.08
	herpes zoster	799	11.89	1.06
	syphilis	743	17.63	0.98
	lichen	734	12.53	0.97
	alopecia	685	23.65	0.9
	psoriasis	683	9.37	0.9
	sunburn	678	28.47	0.9
	tinea corporis	676	9.02	0.89
	onychomycosis	652	2.45	0.86
	hair disorderstrichorrhexis nodosa etc	640	10.47	0.85
	impetigo	590	15.76	0.78
	fungal infections dermal and subcut	585	15.21	0.77
	pigmentation diseases	578	19.2	0.76
	vasculitis	572	11.01	0.76
	scarring alopecia	558	9.86	0.74
	lichen planus	551	6.72	0.73
	seborrheic dermatitis	536	10.26	0.71
	atrophic skin disease striae and elastic fiber disorders	535	19.07	0.71
	tick bite	528	28.6	0.7
	candidiasis	522	7.66	0.69
	tinea pedis	486	4.53	0.64
	scabies	472	13.77	0.62
	urticaria	466	12.66	0.62
	non scarring alopecia	460	11.52	0.61
	stasis ulcer	447	2.91	0.59
	scarring	439	11.16	0.58
	depositional diseases calcinosis cutis amyloid mucinosis gout and others	422	12.8	0.56
	molluscum contagiosum	414	27.54	0.55
	lupus acute	410	22.2	0.54
	drug eruption	395	11.39	0.52
	allergic contact dermatitis	394	9.64	0.52
	pustular skin disease non infectious	393	6.36	0.52
	folliculitis	382	23.04	0.5
	factitial dermatitis	377	13	0.5
	metabolic and nutritional diseases	363	23.69	0.48
	atopic dermatitis feet	339	5.01	0.45
	erythema multiforme and fixed drug eruptions	336	16.96	0.44
	xanthomas	320	16.25	0.42
	photodermatoses	313	11.18	0.41
	scleroderma	300	19.33	0.4
	herpes simplex	293	13.65	0.39
	bullous pemphigoid	289	14.53	0.38
	perioral dermatitis	280	4.29	0.37
	condyloma acuminata	265	16.98	0.35
	sarcoidosis	264	11.74	0.35
	tinea versicolor	263	10.65	0.35
	keratosis pilaris and related follicular disorders	261	6.9	0.34
	rhinophyma	261	10.34	0.34
	dermatomyositis	253	8.7	0.33
	histiocytic disorders and proliferations	253	18.18	0.33
	dry skin eczema	249	4.82	0.33
	shoe allergy	247	25.91	0.33
	solar elastosis	247	10.53	0.33
	erysipelas	246	9.35	0.32
	tinea capitis	242	6.2	0.32
	granuloma annulare	238	7.14	0.31
	gyrate erythemas	234	11.11	0.31
	mastocytosis	234	7.69	0.31
	panniculitis lipodystrophy and diseases of subcutis	234	12.82	0.31
	dermatitis herpetiformis	231	15.15	0.31
	pemphigus	231	12.55	0.31
	pityriasis rosea	229	9.17	0.3
	dyshidrotic eczema	222	3.15	0.29
	stasis dermatitis	221	2.26	0.29
	pityriasis versicolor	218	10.55	0.29
	cutaneous manifestations of systemic disease	214	18.22	0.28
	pemphigus vulgaris	213	5.63	0.28
	tinea cruris	212	25.47	0.28
	atopic dermatitis adult phase	209	1.91	0.28
	varicella	209	40.19	0.28
	lichen simplex	205	8.29	0.27
	lichen sclerosus skin	195	14.36	0.26
	erythroderma	194	7.73	0.26
	malformations of extremities	190	10.53	0.25
	tuberculosis	190	10.53	0.25
	solar damage atrophy	187	17.11	0.25
	pityrosporum folliculitis	185	12.97	0.24
	misuse dermatitis	184	7.61	0.24
	reiters disease	182	7.14	0.24
	psoriasis chronic plaque	178	3.37	0.24
	eczema hand	176	1.7	0.23
	pediculosis lids	172	16.86	0.23
	solar purpura	172	5.23	0.23
	hand foot mouth	164	17.07	0.22
	cheilitis	161	8.7	0.21
	lupus subacute	161	13.66	0.21
	eczema herpeticum	153	8.5	0.2
	toxic epidermal necrolysis and stevens johnson	150	6.67	0.2
	pernio and mimics	148	10.14	0.2
	diseases of the ear	144	11.11	0.19
	insect bite	143	16.78	0.19
	morphea	143	13.99	0.19
	nematode infection	143	13.99	0.19
	warts vulgaris	141	9.93	0.19
	planar warts	138	7.97	0.18
	stasis edema	138	5.07	0.18
	pigmented purpuric dermatosis	135	6.67	0.18
	virus exanthem	134	6.72	0.18
	onycholysis	133	3.76	0.18
	pitted keratolysis	133	6.02	0.18
	leukocytoclastic vasculitis	131	8.4	0.17
	acanthosis nigricans and carp	130	13.08	0.17
	perforating disorders	130	9.23	0.17
	tinea manus	130	1.54	0.17
	diaper dermatitis	129	13.95	0.17
	furuncle	129	22.48	0.17
	hidradenitis	129	36.43	0.17
	tattoo and foreign body reactions	129	10.85	0.17
	cellulitis	127	9.45	0.17
	ashy dermatosis	126	15.08	0.17
	nail psoriasis	124	3.23	0.16
	sun damaged skin	123	20.33	0.16
	atopic dermatitis	120	15	0.16
	gianotti crosti	120	14.17	0.16
	verruca vulgaris	119	13.45	0.16
	eczema nummular	116	4.31	0.15
	necrobiosis lipoidica	115	8.7	0.15
	acne keloidalis	113	15.93	0.15
	balanitis	113	7.96	0.15
	livedo reticularis	112	6.25	0.15
	biting fleas	111	8.11	0.15
	solar damage favre racouchot	107	8.41	0.14
	nail diseases	104	6.73	0.14
	clubbing	103	3.88	0.14
	genital warts	103	26.21	0.14
	id reaction	103	6.8	0.14
	porphyria	103	10.68	0.14
	scarlet fever	103	3.88	0.14
	tinea faciale	103	13.59	0.14
	tinea nigra	102	4.9	0.13
	pemphigus foliaceous	101	6.93	0.13
	herpes simplex analis	100	6	0.13
	inverse psoriasis	99	13.13	0.13
	tinea faciei	98	12.24	0.13
	contact dermatitis	97	10.31	0.13
	lupus vulgaris	97	8.25	0.13
	pityriasis lichenoides and pleva	97	14.43	0.13
	chronic recurrent aphthae	96	13.54	0.13
	hypereosinophilic syndrome	95	4.21	0.13
	intertrigo	95	4.21	0.13
	beaus lines	94	7.45	0.12
	staphylococcal scalded skin syndrome	93	16.13	0.12
	radiodermatitis	92	6.52	0.12
	subacute cutaneous lupus erythematosus	92	14.13	0.12
	ingrown nail	91	6.59	0.12
	discoid lupus erythematosus	90	28.89	0.12
	neurodermatitis	90	12.22	0.12
	henoch schonlein purpura	89	6.74	0.12
	thermal burn	89	5.62	0.12
	herpes gestationis	88	13.64	0.12
	paronychia	87	4.6	0.11
	pityriasis rubra pilaris	87	9.2	0.11
	diabetic ulcer	86	10.47	0.11
	geographic tongue	86	4.65	0.11
	lymphedema	85	11.76	0.11
	neurotrophic ulcer	85	11.76	0.11
	tinea ringworm versicolor	85	4.71	0.11
	warts	85	10.59	0.11
	papulose bowenoide	84	20.24	0.11
	pemphigus foliaceus	84	1.19	0.11
	tinea ringworm body	82	4.88	0.11
	erythema ab igne	81	11.11	0.11
	median nail dystrophy	81	6.17	0.11
	raynauds disease	81	7.41	0.11
	steroid acne	81	16.05	0.11
	nummular eczema	80	5	0.11
	chronic bullous disease of childhood	78	21.79	0.1
	epidermodysplasia verruciformis	77	10.39	0.1
	miliaria	76	6.58	0.1
	angioedema	75	13.33	0.1
	diseases of the eye	74	2.7	0.1
	nail dystrophy	72	8.33	0.1
	pincer nails	72	13.89	0.1
	herpetic sycosis	71	21.13	0.09
	poikiloderma civatte	70	1.43	0.09
	purpura	70	8.57	0.09
	measles	69	5.8	0.09
	psoriasis palms soles	69	1.45	0.09
	hairy tongue	67	13.43	0.09
	scalp psoriasis	66	3.03	0.09
	tinea facei	65	7.69	0.09
	grovers disease	64	3.12	0.08
	leukonychia	64	4.69	0.08
	pemphigus vegetans	64	6.25	0.08
	acne conglobata	63	11.11	0.08
	acne excoriee	63	12.7	0.08
	desquamation	63	3.17	0.08
	erythrasma	63	15.87	0.08
	guttate psoriasis	62	12.9	0.08
	chancroid	61	19.67	0.08
	fibromatosis	61	13.11	0.08
	pigmented bands	61	11.48	0.08
	lichen striatus	60	10	0.08
	solar damage telangiectasia	60	1.67	0.08
	gonorrhea	59	20.34	0.08
	lichen nitidus	58	8.62	0.08
	splinter hemorrhage	58	10.34	0.08
	ulcer	57	3.51	0.08
	candidiasis chronic mucocutaneos	56	8.93	0.07
	spider bite	54	35.19	0.07
	behcets disease	53	18.87	0.07
	sjogrens syndrome	53	18.87	0.07
	terry nails	53	5.66	0.07
	green nail	52	3.85	0.07
	piedra white	52	13.46	0.07
	rheumatoid nodule	52	19.23	0.07
	stasis dermatitis and ulcers	52	0	0.07
	crest syndrome	51	9.8	0.07
	dermographia	51	7.84	0.07
	orf	51	43.14	0.07
	abrasion	50	14	0.07
	hyperhidrosis	50	4	0.07
	tungiasis	50	36	0.07
	acne cystic	49	14.29	0.06
	acquired autoimmune bullous diseaseherpes gestationis	49	2.04	0.06
	dermatoliposclerosis	49	4.08	0.06
	diseases of bone	49	6.12	0.06
	irritant contact dermatitis	49	2.04	0.06
	neurotic excoriations	48	18.75	0.06
	pachyonychia congenita	47	10.64	0.06
	panarteritis nodosa kussmaul maier	47	10.64	0.06
	wet to dry foot syndrome	47	8.51	0.06
	psoriasis treatment	46	10.87	0.06
	warts filiformis	46	13.04	0.06
	angiolymphoid hyperplasia with eosinophilia	45	17.78	0.06
	atrophy blanche	45	6.67	0.06
	ecthyma simplex	45	26.67	0.06
	relapsing polychondritis	45	6.67	0.06
	skin diseases of pregnancy	45	6.67	0.06
	koilonychia	44	0	0.06
	nail pigmentation	44	9.09	0.06
	acne rosacea	43	6.98	0.06
	cimicosis	43	11.63	0.06
	tylotic dermatitis	43	2.33	0.06
	cicatricial pemphigoid	42	2.38	0.06
	epidermolysis bullosa acquisita	42	9.52	0.06
	onychogryphosis	42	7.14	0.06
	psoriasis nails	42	11.9	0.06
	acne papulopustulosa	41	9.76	0.05
	trichomycosis	41	4.88	0.05
	erythema craquele	40	2.5	0.05
	erythema infectiosum	40	20	0.05
	folliculitis cheloidalis	40	20	0.05
	fox fordyce disease	40	7.5	0.05
	hidroa vacciniforme	40	12.5	0.05
	rocky mountain spotted fever	40	10	0.05
	meningococcemia	39	15.38	0.05
	urticarial vasculitis	39	5.13	0.05
	acne inversa	38	13.16	0.05
	fissure	38	0	0.05
	habit tic deformity	38	18.42	0.05
	infantile atopic dermatitis	38	7.89	0.05
	schistosomiasis cutaneous	38	7.89	0.05
	stomatitis	38	13.16	0.05
	acne fulminans	36	5.56	0.05
	bacterial infections	36	2.78	0.05
	trichostasis spinulosa	36	2.78	0.05
	cutis marmorata	35	5.71	0.05
	granuloma	35	2.86	0.05
	maceration	35	8.57	0.05
	nail beading	35	5.71	0.05
	nail polish dermatitis	35	0	0.05
	peripheral occlusive arterial disease	35	0	0.05
	pseudofolliculitis barbae	35	14.29	0.05
	thrombocytopenic purpura idiopatic	35	28.57	0.05
	tinea ringworm face	35	5.71	0.05
	atopic dermatitis infant phase	34	2.94	0.04
	herpes simplex virus	34	11.76	0.04
	tinea incognito	34	17.65	0.04
	acne scar	33	6.06	0.04
	half and half nail	33	6.06	0.04
	patch testing	33	15.15	0.04
	twenty nail dystrophy	33	6.06	0.04
	atopic eczema	32	3.12	0.04
	gangrene	32	12.5	0.04
	pomade acne	32	6.25	0.04
	herpetic gingivostomatite	31	12.9	0.04
	painful bruising syndrome	31	0	0.04
	psoriatic erythroderma	31	9.68	0.04
	scrotal tongue	31	3.23	0.04
	cat scratch disease	30	33.33	0.04
	eczematid	30	3.33	0.04
	lichen planus actinicus	30	50	0.04
	lichen planus linearis	30	10	0.04
	purpura fulminans	30	16.67	0.04
	scrophuloderma	30	20	0.04
	dermatitis ekzema	29	6.9	0.04
	eczema face	29	3.45	0.04
	gingival disease	29	10.34	0.04
	herpes cutaneous	29	17.24	0.04
	ischemia	29	6.9	0.04
	tinea barbae	29	6.9	0.04
	warts periungual	29	6.9	0.04
	wells syndrome	29	27.59	0.04
	chronic venous insufficiency grade ii	28	0	0.04
	degos disease	28	25	0.04
	nail cosmesis	28	7.14	0.04
	parapsoriasis en plaques	28	3.57	0.04
	wart	28	7.14	0.04
	wound infection	28	10.71	0.04
	acne closed comedo	27	11.11	0.04
	acne neonatorum	27	11.11	0.04
	infected eczema	27	7.41	0.04
	pemphigoid bullous pemphigoid	27	11.11	0.04
	rhus dermatitis	27	3.7	0.04
	varicosis	27	11.11	0.04
	caterpillar dermatitis	26	15.38	0.03
	cercaria dermatitis	26	15.38	0.03
	keratolysis exfoliativa	26	0	0.03
	myxoedema pretibial	26	11.54	0.03
	rosacea nose	26	15.38	0.03
	torus palantine	26	7.69	0.03
	connective tissue disorders	25	52	0.03
	myiasis	25	24	0.03
	nail ridging	25	0	0.03
	nail trauma	25	4	0.03
	onychoschizia	25	0	0.03
	solar damage cutis rhomboidalis nuchae	25	12	0.03
	warts flat	25	8	0.03
	acroangiodermatitis	24	20.83	0.03
	cholinergic urticaria	24	4.17	0.03
	kawasaki syndrome	24	8.33	0.03
	racquet nail	24	4.17	0.03
	verrucae planae juveniles	24	16.67	0.03
	acute eczema	23	0	0.03
	eczema fingertips	23	0	0.03
	erysipeloid	23	4.35	0.03
	granuloma multiforme	23	8.7	0.03
	psoriasis scalp	23	4.35	0.03
	urticaria vasculitis	23	4.35	0.03
	acne pustular	22	22.73	0.03
	atypical mycobacterium	22	18.18	0.03
	reticular erythematous mucinosis	22	0	0.03
	fourniers gangrene	21	0	0.03
	lichen planus penis	21	4.76	0.03
	pincer nail syndrome	21	0	0.03
	thrombangiitis obliterans	21	0	0.03
	acanthoma fissuratum	20	0	0.03
	cryoglobulinemia	20	0	0.03
	dry nails	20	15	0.03
	lupus chronic cutaneous	20	10	0.03
	mucous membrane psoriasis	20	15	0.03
	small pox	20	25	0.03
	decubitus ulcer	19	15.79	0.03
	eczema arms	19	5.26	0.03
	lichen planus oral	19	26.32	0.03
	morphea linear	19	5.26	0.03
	nodulo cystic acne vulgaris	19	5.26	0.03
	palmar wart	19	15.79	0.03
	roseola infantum	19	21.05	0.03
	scleromyxedema	19	0	0.03
	warts oral	19	5.26	0.03
	lichen planopilaris	18	5.56	0.02
	lichen planus of the mucosa erosive	18	16.67	0.02
	pemphigus mucosae	18	0	0.02
	psoriasis inversa	18	11.11	0.02
	streptococci anal penis	18	11.11	0.02
	tinea manuum	18	0	0.02
	enterovirus	17	11.76	0.02
	glanzmanns thrombasthenia	17	0	0.02
	nail shedding	17	5.88	0.02
	pseudomonas	17	5.88	0.02
	warts cryotherapy	17	5.88	0.02
	dermatosis neglecta	16	0	0.02
	diabetic gangrene	16	18.75	0.02
	eosinophilic pustular folliculitis	16	6.25	0.02
	morphoea generalized	16	12.5	0.02
	parasitoses bites	16	31.25	0.02
	acne cystica	15	13.33	0.02
	eosinophilic ulcer of the tongue	15	6.67	0.02
	gram negative infection of the foot	15	6.67	0.02
	herpes buttocks	15	13.33	0.02
	lichen planus vesicular	15	40	0.02
	warts plantaris	15	0	0.02
	culicosis bullosa	14	7.14	0.02
	eczema leg	14	7.14	0.02
	erythema elevatum diutinum	14	14.29	0.02
	gloves and socks syndrome	14	0	0.02
	mononucleosis ampicillin syndrome	14	0	0.02
	pyoderma faciale	14	28.57	0.02
	rosacea steroid	14	0	0.02
	warts mouth	14	7.14	0.02
	warts plane	14	0	0.02
	benign mucosal pemphigoid	13	0	0.02
	erysipelas bullosum	13	0	0.02
	heels dry cracked	13	30.77	0.02
	notalgia paraesthetica	13	0	0.02
	progressive systemic scleroderma	13	7.69	0.02
	psoriasis guttate	13	7.69	0.02
	subacute cutaneous lupus erythematosus scle	13	0	0.02
	uvl burn	13	0	0.02
	wound dehiscence	13	7.69	0.02
	acne necrotica	12	25	0.02
	allergic hand eczema	12	0	0.02
	alopecia acquisitum centrifugum	12	33.33	0.02
	eczema anal	12	0	0.02
	elephantiasis nostras verrucosa	12	16.67	0.02
	hecks disease	12	0	0.02
	herpes simplex genitalis	12	41.67	0.02
	pterygium inversum unguis	12	0	0.02
	syringolymphoid hyperplasia with alopecia	12	16.67	0.02
	atopic eczema of the hands	11	0	0.01
	eczema scrotum	11	9.09	0.01
	herpes simplex labialis	11	0	0.01
	leukoedema oral	11	27.27	0.01
	lichen planus hypertrophic	11	72.73	0.01
	metal dermatitis	11	18.18	0.01
	polychondritis	11	0	0.01
	psoriasis hand	11	27.27	0.01
	tinea ringworm hand dorsum	11	0	0.01
	balanitis bacterial	10	0	0.01
	candidiasis mouth	10	10	0.01
	diabetic bullae	10	10	0.01
	eczema ears	10	20	0.01
	lymphangitis acute lymphangitis	10	40	0.01
	pseudomonas folliculitis	10	10	0.01
	tinea ringworm scalp	10	20	0.01
	erosio interdigitalis blastomycetica	9	0	0.01
	erythromelalgia	9	11.11	0.01
	localized pemphigoid	9	0	0.01
	morphoea nodular	9	0	0.01
	morsicatio buccarum	9	0	0.01
	pemphigus foliaceus localized form	9	11.11	0.01
	portuguese man of war dermatitis	9	0	0.01
	acne infantile	8	0	0.01
	atopic dermatitis childhood phase	8	0	0.01
	eczema microbic	8	0	0.01
	morphoea localized	8	0	0.01
	onychogryphosis and onychauxis	8	0	0.01
	pemphigus vegitant	8	50	0.01
	psoriasis vulgaris chronic stationary type	8	0	0.01
	shaving folliculitis	8	12.5	0.01
	acne comedonica	7	0	0.01
	axillary granular parakeratosis	7	0	0.01
	distal splitting hang nail	7	0	0.01
	drug lichenoid eruption	7	0	0.01
	eczema foot	7	0	0.01
	eczema impetiginized	7	0	0.01
	eczema subacute	7	14.29	0.01
	lichen planus of the mucosa	7	0	0.01
	linear scleroderma	7	14.29	0.01
	lingua plicata	7	0	0.01
	onychodystrophia mediana canaliformis	7	0	0.01
	psoriasis arthropathica	7	0	0.01
	psoriasis hiv	7	0	0.01
	psoriasis infants	7	14.29	0.01
	warts plantar	7	14.29	0.01
	acne open comedo	6	0	0.01
	ant bite	6	16.67	0.01
	blue nails minocycline	6	16.67	0.01
	chronic cutaneous graft versus host reaction	6	16.67	0.01
	dermatitis swimming	6	0	0.01
	disseminated lokalized scleroderma	6	0	0.01
	herpes type recurrent	6	0	0.01
	lichen planus annular	6	50	0.01
	lipoatrophy postherpertic lipoatrophy	6	0	0.01
	localized scleroderma	6	16.67	0.01
	lupus erythematosus tumidus	6	0	0.01
	phlebitis superficial	6	0	0.01
	primary tufted hairs	6	16.67	0.01
	psoriasis anus	6	16.67	0.01
	staphylococcal folliculitis	6	16.67	0.01
	warts immunocompromised	6	0	0.01
	contact dermatitis leg ulcers	5	60	0.01
	eczema areola	5	0	0.01
	herpes immunocompromised	5	20	0.01
	herpes simplex oralis	5	0	0.01
	hyperkeratotic fissured hand and foot eczema	5	20	0.01
	lichen planus exanthematicus	5	20	0.01
	lupus miliaris disseminatus faciei	5	0	0.01
	malassezia folliculitis	5	20	0.01
	pachyonychia congenita hereditaria	5	20	0.01
	primary herpes simplex virus	5	20	0.01
	psoriasis penis	5	0	0.01
	psoriasis psoriasis after erysipelas	5	20	0.01
	superficial fungal infections	5	0	0.01
	sycosis barbae	5	0	0.01
	tinea ringworm foot dorsum	5	0	0.01
	ulcus cruris mixtum	5	20	0.01
	urticaria acute	5	0	0.01
	cosmetic fragrance allergy	4	25	0.01
	folliculitis of barbae	4	0	0.01
	herpes type primary	4	0	0.01
	lichen planus follicularis	4	0	0.01
	lichen planus palm soles	4	0	0.01
	lichen planus verrucosus	4	0	0.01
	lupus erythematosus subacute cutaneous lupus erythematosus	4	25	0.01
	tinea barbae profunda	4	25	0.01
	tinea capitis profunda	4	0	0.01
	tinea ringworm border	4	0	0.01
	zoster gangraenosus	4	0	0.01
	eczema lids	3	0	0
	eczema trunk generalized	3	0	0
	eczema vulva	3	0	0
	lichen planus annularis	3	0	0
	lichen planus hypertrophicus	3	0	0
	lupus erythematosus systemic	3	33.33	0
	psoriasis light sensative	3	33.33	0
	psoriasis vulgaris nail changes	3	0	0
	ridging beading	3	0	0
	tinea capitis superficialis	3	0	0
	tinea ringworm beard	3	0	0
	tinea ringworm groin	3	0	0
	tinea ringworm palm	3	33.33	0
	urticaria factitia	3	0	0
	warts digitate	3	0	0
	atopic dermatitis hyperlinear creases	2	0	0
	tinea ringworm foot plantar	2	0	0
	tinea ringworm foot webs	2	0	0
	tinea ringworm incognito	2	0	0
	ulcus cruris venosum	2	0	0
	eczema acute	1	0	0
	eczema chronic	1	0	0
	hematogenous allergic contact dermatitis	1	0	0
	interstitial granulomatous dermatitis	1	100	0
	lichen planus drug	1	0	0
	lichen planus vaginal	1	0	0
	lupus erythematosus chronicus discoides	1	0	0
	lupus erythematosus mucosae oris	1	0	0
	psoriasis nail psoriasis	1	0	0
	psoriasis palmoplantaris	1	0	0
	psoriasis vulgaris guttate type	1	0	0
	tinea ringworm nigra	1	0	0
	tinea ringworm primary lesion	1	0	0
	warts common	1	0	0
Malignant dermal tumor	systemic carcinomas	431	9.98	0.57
	intermediate or malignant vascular tumors	172	22.09	0.23
	dermatofibrosarcoma protuberans	89	8.99	0.12
	merkel cell carcinoma	59	3.39	0.08
	sarcoma	34	2.94	0.04
	malignant adnexal tumors	21	9.52	0.03
	abrikossofs tumour of skin	16	12.5	0.02
	soft tissue tumors	15	6.67	0.02
	adenocarcinoma in the submandibular salivary glands	5	0	0.01
Pigmented lesions benign	melanocytic nevi	1359	4.19	1.79
	blue nevus	651	4.76	0.86
	intradermal nevus	439	8.88	0.58
	atypical nevi	385	10.13	0.51
	congenital nevus	138	6.52	0.18
	halo nevus	105	14.29	0.14
	nevus incipiens	105	2.86	0.14
	nevus spilus	66	9.09	0.09
	caf au lait spot	65	9.23	0.09
	melanosis neurocutanea	65	16.92	0.09
	solar lentigo	60	3.33	0.08
	combined nevus	51	0	0.07
	mongolian spot	50	6	0.07
	nevocytic nevus	46	4.35	0.06
	naevus blue	44	11.36	0.06
	giant melanocytic nevus	40	17.5	0.05
	black heel	39	10.26	0.05
	melanonychia striata	38	7.89	0.05
	mucosal lentigines	36	0	0.05
	blue nevus ota	35	17.14	0.05
	spindle cell nevus	35	11.43	0.05
	naevus halo	34	20.59	0.04
	ephelides	33	3.03	0.04
	nevus cell nevus	30	16.67	0.04
	hereditary dysplastic nevus syndrome	29	20.69	0.04
	naevus achromic	28	7.14	0.04
	melanoma mimic	26	0	0.03
	lentigo senilis	25	0	0.03
	lentigo simplex	25	0	0.03
	melanotic macule	22	4.55	0.03
	spitz nevus	20	0	0.03
	nevus repigmented	19	10.53	0.03
	nail nevus	18	11.11	0.02
	ink spot nevus	16	0	0.02
	naevus of ota bilateral type	15	0	0.02
	nevus pigmentosus et pilosus	13	7.69	0.02
	naevus giant pigmented	11	0	0.01
	labial melanotic macule	4	25	0.01
Pigmented lesions malignant	malignant melanoma	1166	7.29	1.54
	lentigo maligna melanoma	97	2.06	0.13
	lentigo maligna	64	6.25	0.08
	nail melanoma	51	7.84	0.07
	metastatic melanoma	45	13.33	0.06
	nodular melanoma nm	35	0	0.05
	superficial spreading melanoma ssm	24	0	0.03
	amelanotic malignant melanoma amm	19	0	0.03
	melanoma of the parotid	11	18.18	0.01
	mucosal melanoma	9	11.11	0.01
	acrolentiginous melanoma alm	7	14.29	0.01
	malignant melanoma metastatic	3	0	0
	All	75730	11.96	100

## Sheet: Danderm
Category	Diagnosis	n	FPR	%
Benign dermal tumors cysts sinuses	hemangioma	44	0	1.28
	pyogenic granuloma	10	0	0.29
	dermatofibroma	8	12.5	0.23
	nevus flammeus	8	0	0.23
	sebaceous hyperplasia	6	0	0.17
	leiomyoma	5	0	0.15
	myxoid cyst	5	40	0.15
	skin tag	5	0	0.15
	cylindroma	3	0	0.09
	lymphangioma	3	0	0.09
	pilar cyst	3	0	0.09
	spider angioma	1	0	0.03
Cutaneous lymphoma and lymphoid infiltrates	cutaneous t cell lymphoma	19	0	0.55
	erythema arciforme et palpabile migrans	11	9.09	0.32
	lymphomas lymphocytic infiltrations	10	0	0.29
	lymphoma b cell	2	0	0.06
Epidermal tumors hamartomas milia and growths benign	seborrheic keratosis	29	3.45	0.84
	epidermal nevus	12	0	0.35
	porokeratosis	11	0	0.32
	dermatosis papulosa nigra	9	11.11	0.26
	prurigo nodularis	7	57.14	0.2
	milia	5	20	0.15
Epidermal tumors pre malignant and malignant	basal cell carcinoma	51	0	1.49
	actinic keratosis	28	0	0.82
	squamous cell carcinoma	16	0	0.47
	bowens disease	9	0	0.26
	keratoacanthoma	9	0	0.26
	cutaneous horn	7	0	0.2
	actinic cheilitis	5	0	0.15
	pagets disease	5	0	0.15
	extramammary paget disease	3	0	0.09
Genodermatoses and supernumerary growths	dariers disease	13	7.69	0.38
	congenital ichthyosiform erythroderma	9	0	0.26
	ichthyosis	8	0	0.23
	incontinentia pigmenti	6	0	0.17
	rendu osler syndrome	6	0	0.17
	neurofibromatosis	5	0	0.15
	pseudoxanthoma elasticum	5	0	0.15
	acrokeratosis verruciformis	4	0	0.12
	erythrokeratodermia variabilis	4	0	0.12
Inflammatory	allergic contact dermatitis	129	3.1	3.76
	irritant contact dermatitis	93	8.6	2.71
	bacterial infections	91	2.2	2.65
	atopic dermatitis	88	1.14	2.56
	lichen planus	76	2.63	2.21
	acne vulgaris	75	5.33	2.19
	fungal infections dermal and subcut	68	1.47	1.98
	seborrheic dermatitis	65	0	1.89
	psoriasis	64	4.69	1.86
	drug eruption	53	5.66	1.54
	virus exanthem	48	4.17	1.4
	non scarring alopecia	46	4.35	1.34
	bullous pemphigoid	39	7.69	1.14
	urticaria	39	7.69	1.14
	lichen	34	2.94	0.99
	nail trauma	29	0	0.84
	erythema multiforme and fixed drug eruptions	26	0	0.76
	rosacea	26	0	0.76
	impetigo	24	0	0.7
	lupus erythematosus systemic	24	0	0.7
	ulcer	24	0	0.7
	purpura	23	0	0.67
	herpes zoster	22	4.55	0.64
	planar warts	22	0	0.64
	psoriasis chronic plaque	22	0	0.64
	mastocytosis	20	0	0.58
	psoriasis nails	20	0	0.58
	genital warts	18	0	0.52
	scleroderma	18	0	0.52
	sun damaged skin	18	0	0.52
	varicella	16	12.5	0.47
	onychomycosis	15	0	0.44
	scarring alopecia	15	0	0.44
	acne cystic	14	0	0.41
	dermatomyositis	14	7.14	0.41
	herpes simplex	14	0	0.41
	parapsoriasis en plaques	14	0	0.41
	psoriasis scalp	14	7.14	0.41
	tinea manus	14	0	0.41
	tinea versicolor	14	0	0.41
	candidiasis	13	7.69	0.38
	granuloma annulare	13	7.69	0.38
	molluscum contagiosum	13	15.38	0.38
	vasculitis	13	0	0.38
	wart	13	7.69	0.38
	alopecia	12	8.33	0.35
	contact dermatitis	12	0	0.35
	eczema herpeticum	12	0	0.35
	herpes simplex genitalis	12	0	0.35
	miliaria	12	0	0.35
	neurotic excoriations	12	0	0.35
	pityriasis rubra pilaris	12	0	0.35
	psoriasis hand	12	0	0.35
	scabies	12	0	0.35
	factitial dermatitis	11	0	0.32
	hyperhidrosis	11	0	0.32
	photodermatoses	11	9.09	0.32
	stomatitis	11	0	0.32
	sunburn	11	18.18	0.32
	syphilis	10	0	0.29
	sarcoidosis	9	0	0.26
	acne keloidalis	8	0	0.23
	biting fleas	8	12.5	0.23
	discoid lupus erythematosus	8	0	0.23
	erysipelas	8	0	0.23
	erythema craquele	8	25	0.23
	erythrasma	8	0	0.23
	necrobiosis lipoidica	8	0	0.23
	poikiloderma civatte	8	0	0.23
	psoriasis arthropathica	8	0	0.23
	acne fulminans	7	0	0.2
	acne scar	7	0	0.2
	eczema nummular	7	0	0.2
	lichen planopilaris	7	0	0.2
	lichen planus penis	7	0	0.2
	pernio and mimics	7	14.29	0.2
	pincer nails	7	0	0.2
	pityriasis rosea	7	0	0.2
	cholinergic urticaria	6	0	0.17
	clubbing	6	0	0.17
	connective tissue disorders	6	0	0.17
	diabetic ulcer	6	0	0.17
	eczema	6	0	0.17
	hidradenitis	6	0	0.17
	lupus vulgaris	6	0	0.17
	pseudofolliculitis barbae	6	0	0.17
	psoriatic erythroderma	6	16.67	0.17
	raynauds disease	6	0	0.17
	reiters disease	6	0	0.17
	solar elastosis	6	0	0.17
	staphylococcal folliculitis	6	0	0.17
	behcets disease	5	20	0.15
	eczema acute	5	0	0.15
	eczema hand	5	0	0.15
	guttate psoriasis	5	20	0.15
	hand foot mouth	5	80	0.15
	inverse psoriasis	5	20	0.15
	koilonychia	5	0	0.15
	leukonychia	5	0	0.15
	lichen nitidus	5	0	0.15
	lichen planus hypertrophic	5	20	0.15
	lupus erythematosus subacute cutaneous lupus erythematosus	5	0	0.15
	onychodystrophia mediana canaliformis	5	0	0.15
	papulose bowenoide	5	0	0.15
	relapsing polychondritis	5	0	0.15
	scarring	5	0	0.15
	steroid acne	5	0	0.15
	tinea faciei	5	0	0.15
	caterpillar dermatitis	4	0	0.12
	folliculitis	4	0	0.12
	onycholysis	4	0	0.12
	staphylococcal scalded skin syndrome	4	0	0.12
	xanthomas	4	0	0.12
	acne neonatorum	3	0	0.09
	balanitis	3	0	0.09
	cimicosis	3	0	0.09
	dermatitis herpetiformis	3	33.33	0.09
	erythema infectiosum	3	0	0.09
	erythroderma	3	0	0.09
	gangrene	3	0	0.09
	geographic tongue	3	0	0.09
	pemphigus foliaceus	3	0	0.09
	pemphigus vulgaris	3	0	0.09
	pitted keratolysis	3	0	0.09
	stasis dermatitis	3	0	0.09
	sycosis barbae	3	0	0.09
	tinea cruris	3	0	0.09
	thermal burn	2	0	0.06
	trichostasis spinulosa	2	0	0.06
	half and half nail	1	0	0.03
Pigmented lesions benign	nevus cell nevus	27	7.41	0.79
	naevus halo	6	16.67	0.17
	black heel	3	0	0.09
Pigmented lesions malignant	malignant melanoma	28	3.57	0.82
	nodular melanoma nm	14	7.14	0.41
	superficial spreading melanoma ssm	5	0	0.15
	lentigo maligna	4	0	0.12
	malignant melanoma metastatic	3	33.33	0.09
	Unknown	840	3.57	24.48
	All	3432	3.35	100

## Sheet: DermIS
Category	Diagnosis	n	FPR	%
Benign dermal tumors cysts sinuses	hemangioma	40	2.5	0.61
	dermatofibroma	14	14.29	0.21
	lymphangioma	14	0	0.21
	pilomatricoma	13	15.38	0.2
	adenoma sebaceum	11	0	0.17
	glomus tumor	11	0	0.17
	pilar cyst	11	9.09	0.17
	granuloma pyogenic	10	10	0.15
	telangiectases	10	0	0.15
	becker nevus	8	0	0.12
	neurolemmoma	8	0	0.12
	syringoma	8	0	0.12
	trichoepithelioma	8	0	0.12
	acrotrichoma	7	14.29	0.11
	trichoepithelioma papulosum multiplex	7	0	0.11
	connective tissue nevus	6	0	0.09
	cylindroma	6	0	0.09
	hemangioma racemosum	6	16.67	0.09
	hidrocystoma	6	0	0.09
	angioma serpiginosum	5	20	0.08
	fibroma	5	20	0.08
	aponeurotic fibroma	4	0	0.06
	ectopic respiratory epithelia	4	0	0.06
	infantile digital fibromatosis	4	0	0.06
	klippel trenaunay syndrome	4	0	0.06
	nevus lipomatosis	4	0	0.06
	sebaceous hyperplasia	4	0	0.06
	spider nevus	4	25	0.06
	spiradenoma	4	0	0.06
	angiokeratomas	3	0	0.05
	leiomyoma	3	33.33	0.05
	port wine stain	3	0	0.05
	pyogenic granuloma	3	0	0.05
	scrotal cyst	3	0	0.05
	trichoblastoma	3	0	0.05
	ganglion	2	0	0.03
	mucous cyst	2	0	0.03
	pilonidal sinus	2	0	0.03
	vascular anomaly	2	0	0.03
	cutis marmorata telangiectatica congenita	1	0	0.02
	myxoid cyst	1	0	0.02
	nevus flammeus	1	0	0.02
	spider angioma	1	0	0.02
	trichoadenoma	1	0	0.02
	trichofolliculoma	1	0	0.02
	venous lake	1	0	0.02
Cutaneous lymphoma and lymphoid infiltrates	cutaneous t cell lymphoma	88	4.55	1.34
	lymphoma b cell	35	0	0.53
	erythema arciforme et palpabile migrans	12	8.33	0.18
	lymphomatoid papulosis	10	40	0.15
	pseudo lymphoma other types	7	0	0.11
Epidermal tumors hamartomas milia and growths benign	epidermal nevus	44	11.36	0.67
	seborrheic keratosis	33	0	0.5
	porokeratosis	26	0	0.39
	acral keratosis	7	14.29	0.11
	prurigo nodularis	5	80	0.08
	stucco keratosis	5	0	0.08
	clear cell acanthoma	3	0	0.05
	giant comedo	3	0	0.05
	milia	3	0	0.05
Epidermal tumors pre malignant and malignant	squamous cell carcinoma	78	1.28	1.18
	solid cystic basal cell carcinoma	63	0	0.96
	basal cell carcinoma	57	1.75	0.87
	bowens disease	47	0	0.71
	basal cell carcinoma morpheiform	46	4.35	0.7
	actinic cheilitis	26	0	0.39
	actinic keratosis	26	3.85	0.39
	carcinoma of lip	19	0	0.29
	basal cell carcinoma ulcerating	18	0	0.27
	keratoacanthoma	15	0	0.23
	pigmented basal cell carcinoma	13	0	0.2
	superficial basal cell carcinoma	11	0	0.17
	leucoplakia praecancerosa	9	0	0.14
	ulcus terebrans	8	0	0.12
	basal cell nevus syndrome	6	0	0.09
	cutaneous horn	4	0	0.06
	arsenical keratoses	2	0	0.03
	erythroplasia queyrat	2	0	0.03
	extramammary paget disease	2	0	0.03
	hypertrophic actinic keratosis	2	0	0.03
	leukoplakia	2	0	0.03
	pagets disease	2	0	0.03
	verrucous carcinoma	2	0	0.03
	basal cell carcinoma nose	1	0	0.02
Genodermatoses and supernumerary growths	neurofibromatosis	40	17.5	0.61
	dariers disease	35	0	0.53
	incontinentia pigmenti	31	9.68	0.47
	ichthyosis congenita	27	3.7	0.41
	erythrokeratodermia variabilis	23	4.35	0.35
	epidermolysis bullosa	19	5.26	0.29
	rothmund thomson syndrome	15	0	0.23
	collodion baby	14	0	0.21
	lipoid proteinosis urbach wiethe disease	13	7.69	0.2
	epidermolytic hyperkeratosis	12	0	0.18
	x linked ichthyosis	11	0	0.17
	xeroderma pigmentosum	11	9.09	0.17
	acrodermatitis enteropathica	10	10	0.15
	ehlers danlos syndrome	10	0	0.15
	leopard syndrome	10	10	0.15
	pseudoxanthoma elasticum	10	0	0.15
	rendu osler syndrome	9	33.33	0.14
	vascular tumors and malformations	9	11.11	0.14
	hailey hailey disease	8	0	0.12
	congenital dyskeratosis	7	0	0.11
	congenital ichthyosiform erythroderma	6	0	0.09
	congenital erythropoietic porphyria	5	0	0.08
	erythrodermia exfoliativa leiner	5	20	0.08
	ichthyosis vulgaris	5	20	0.08
	knuckle pads	5	0	0.08
	tuberous sclerosis	5	20	0.08
	acrokeratoelastoidosis	4	0	0.06
	laugier hunziker s syndrome	4	0	0.06
	acrokeratosis verruciformis	3	0	0.05
	buschke ollendorf syndrome	3	0	0.05
	ichthyosis	3	66.67	0.05
	leprechaunism syndrome	3	0	0.05
	peutz jeghers syndrome	3	0	0.05
	phakomatosis pigmentovascularis	3	0	0.05
	supernumerary growths	2	0	0.03
	sjgren larsson syndrome	1	0	0.02
Inflammatory	atopic eczema	141	7.09	2.14
	pustular skin disease non infectious	91	2.2	1.38
	lichen planus	84	9.52	1.27
	vasculitis	80	0	1.21
	malformations of extremities	71	4.23	1.08
	allergic contact dermatitis	69	0	1.05
	bullous pemphigoid	67	7.46	1.02
	photodermatoses	60	3.33	0.91
	psoriasis vulgaris chronic stationary type	59	3.39	0.9
	sarcoidosis	56	1.79	0.85
	toxic epidermal necrolysis and stevens johnson	54	5.56	0.82
	dermatomyositis	53	0	0.8
	depositional diseases calcinosis cutis amyloid mucinosis gout and others	50	4	0.76
	lichen sclerosus skin	50	0	0.76
	atrophic skin disease striae and elastic fiber disorders	49	4.08	0.74
	panniculitis lipodystrophy and diseases of subcutis	48	8.33	0.73
	subacute cutaneous lupus erythematosus scle	46	0	0.7
	verruca vulgaris	45	8.89	0.68
	histiocytic disorders and proliferations	44	15.91	0.67
	drug eruption	43	0	0.65
	cheilitis	41	0	0.62
	granuloma annulare	40	2.5	0.61
	mastocytosis	40	7.5	0.61
	discoid lupus erythematosus	39	5.13	0.59
	pemphigus mucosae	39	0	0.59
	lichen planus of the mucosa	38	0	0.58
	lupus subacute	38	2.63	0.58
	pemphigus vulgaris	38	10.53	0.58
	psoriasis inversa	38	0	0.58
	progressive systemic scleroderma	37	5.41	0.56
	psoriasis vulgaris nail changes	37	0	0.56
	dermatitis herpetiformis	36	11.11	0.55
	herpes zoster	36	5.56	0.55
	syphilis	36	11.11	0.55
	pigmentation diseases	34	5.88	0.52
	acanthosis nigricans and carp	33	9.09	0.5
	hair disorderstrichorrhexis nodosa etc	33	0	0.5
	scarring alopecia	31	0	0.47
	gianotti crosti	29	27.59	0.44
	impetigo	29	10.34	0.44
	perioral dermatitis	29	0	0.44
	scarring	29	6.9	0.44
	tattoo and foreign body reactions	29	3.45	0.44
	tinea corporis	29	3.45	0.44
	livedo reticularis	28	3.57	0.42
	non scarring alopecia	28	7.14	0.42
	radiodermatitis	28	3.57	0.42
	pernio and mimics	27	0	0.41
	cutaneous manifestations of systemic disease	26	19.23	0.39
	lichen planus of the mucosa erosive	26	0	0.39
	pityriasis rubra pilaris	26	0	0.39
	porphyria	26	3.85	0.39
	rhinophyma	26	0	0.39
	localized scleroderma	25	8	0.38
	urticaria	25	4	0.38
	acne cystica	23	17.39	0.35
	pityriasis versicolor	23	4.35	0.35
	scabies	23	8.7	0.35
	factitial dermatitis	22	13.64	0.33
	herpes simplex	22	13.64	0.33
	lichen planus exanthematicus	22	4.55	0.33
	varicella	22	4.55	0.33
	xanthomas	22	9.09	0.33
	acne conglobata	21	4.76	0.32
	erysipelas	21	0	0.32
	gyrate erythemas	21	9.52	0.32
	pigmented purpuric dermatosis	21	4.76	0.32
	psoriasis vulgaris guttate type	21	0	0.32
	molluscum contagiosum	20	35	0.3
	pityriasis lichenoides and pleva	20	5	0.3
	atypical mycobacterium	19	10.53	0.29
	solar purpura	19	0	0.29
	balanitis	18	0	0.27
	chronic recurrent aphthae	18	0	0.27
	fungal infections dermal and subcut	18	11.11	0.27
	condyloma acuminata	17	0	0.26
	keratosis pilaris and related follicular disorders	17	5.88	0.26
	cimicosis	16	18.75	0.24
	erythema multiforme and fixed drug eruptions	16	0	0.24
	herpes gestationis	16	6.25	0.24
	lupus vulgaris	16	0	0.24
	necrobiosis lipoidica	16	6.25	0.24
	onychomycosis	16	0	0.24
	lymphedema	15	6.67	0.23
	nummular eczema	15	13.33	0.23
	panarteritis nodosa kussmaul maier	15	0	0.23
	pemphigus foliaceus	15	0	0.23
	scleromyxedema	15	6.67	0.23
	twenty nail dystrophy	15	0	0.23
	morphea linear	14	14.29	0.21
	pityriasis rosea	14	0	0.21
	raynauds disease	14	0	0.21
	rosacea	14	0	0.21
	furuncle	13	7.69	0.2
	diseases of bone	12	0	0.18
	geographic tongue	12	0	0.18
	nematode infection	12	0	0.18
	perforating disorders	12	8.33	0.18
	acne papulopustulosa	11	0	0.17
	disseminated lokalized scleroderma	11	0	0.17
	dry skin eczema	11	0	0.17
	eczema herpeticum	11	18.18	0.17
	erythroderma	11	0	0.17
	hand foot mouth	11	0	0.17
	hypereosinophilic syndrome	11	18.18	0.17
	lichen	11	9.09	0.17
	metabolic and nutritional diseases	11	0	0.17
	thermal burn	11	0	0.17
	acne inversa	10	10	0.15
	acne vulgaris	10	10	0.15
	benign mucosal pemphigoid	10	0	0.15
	caterpillar dermatitis	10	10	0.15
	chronic venous insufficiency grade ii	10	0	0.15
	erythema elevatum diutinum	10	30	0.15
	erythema infectiosum	10	0	0.15
	tinea pedis	10	0	0.15
	angiolymphoid hyperplasia with eosinophilia	9	11.11	0.14
	diabetic gangrene	9	0	0.14
	diseases of the ear	9	11.11	0.14
	epidermolysis bullosa acquisita	9	11.11	0.14
	erysipelas bullosum	9	0	0.14
	herpes simplex genitalis	9	22.22	0.14
	lichen nitidus	9	22.22	0.14
	lichen planus verrucosus	9	0	0.14
	neurotic excoriations	9	0	0.14
	reiters disease	9	11.11	0.14
	tinea capitis	9	11.11	0.14
	behcets disease	8	0	0.12
	hecks disease	8	0	0.12
	hidradenitis	8	0	0.12
	hidroa vacciniforme	8	0	0.12
	ingrown nail	8	0	0.12
	lupus erythematosus tumidus	8	0	0.12
	morphea	8	0	0.12
	morsicatio buccarum	8	0	0.12
	neurotrophic ulcer	8	0	0.12
	pemphigus seborrhoicus	8	0	0.12
	seborrheic dermatitis	8	0	0.12
	thrombangiitis obliterans	8	0	0.12
	urticarial vasculitis	8	0	0.12
	virus exanthem	8	0	0.12
	acne fulminans	7	0	0.11
	candidiasis mouth	7	0	0.11
	crest syndrome	7	0	0.11
	dyshidrotic eczema	7	28.57	0.11
	eosinophilic ulcer of the tongue	7	0	0.11
	erythema ab igne	7	0	0.11
	gloves and socks syndrome	7	0	0.11
	hyperkeratotic fissured hand and foot eczema	7	0	0.11
	insect bite	7	14.29	0.11
	lichen planus annularis	7	14.29	0.11
	lupus erythematosus mucosae oris	7	0	0.11
	measles	7	14.29	0.11
	psoriasis palmoplantaris	7	0	0.11
	purpura	7	0	0.11
	solar damage atrophy	7	0	0.11
	staphylococcal scalded skin syndrome	7	0	0.11
	ulcus cruris venosum	7	0	0.11
	varicosis	7	14.29	0.11
	acroangiodermatitis	6	16.67	0.09
	ashy dermatosis	6	0	0.09
	atopic eczema of the hands	6	0	0.09
	decubitus ulcer	6	16.67	0.09
	degos disease	6	0	0.09
	diaper dermatitis	6	0	0.09
	eczema anal	6	0	0.09
	granuloma	6	0	0.09
	lupus miliaris disseminatus faciei	6	16.67	0.09
	miliaria	6	0	0.09
	pachyonychia congenita hereditaria	6	0	0.09
	papulose bowenoide	6	0	0.09
	parapsoriasis en plaques	6	0	0.09
	psoriasis arthropathica	6	0	0.09
	psoriasis hand	6	0	0.09
	acne comedonica	5	0	0.08
	autoerythrocyte sensitization	5	20	0.08
	cercaria dermatitis	5	20	0.08
	eczema	5	0	0.08
	gingival disease	5	0	0.08
	hematogenous allergic contact dermatitis	5	0	0.08
	herpes simplex analis	5	0	0.08
	herpes simplex oralis	5	20	0.08
	leukoedema oral	5	0	0.08
	median nail dystrophy	5	0	0.08
	onychodystrophia mediana canaliformis	5	0	0.08
	onychogryphosis	5	0	0.08
	poikiloderma civatte	5	0	0.08
	psoriatic erythroderma	5	0	0.08
	scrophuloderma	5	20	0.08
	solar elastosis	5	0	0.08
	stasis dermatitis	5	0	0.08
	tuberculosis	5	0	0.08
	ulcus cruris mixtum	5	0	0.08
	zoster gangraenosus	5	0	0.08
	acanthoma fissuratum	4	0	0.06
	alopecia	4	0	0.06
	angioedema	4	0	0.06
	chronic cutaneous graft versus host reaction	4	0	0.06
	contact dermatitis	4	0	0.06
	culicosis bullosa	4	0	0.06
	cutis marmorata	4	0	0.06
	ecthyma simplex	4	0	0.06
	eosinophilic pustular folliculitis	4	0	0.06
	erythrasma	4	0	0.06
	half and half nail	4	0	0.06
	lichen simplex	4	0	0.06
	linear scleroderma	4	0	0.06
	lupus acute	4	0	0.06
	myxoedema pretibial	4	0	0.06
	primary tufted hairs	4	0	0.06
	pyoderma faciale	4	0	0.06
	solar damage favre racouchot	4	0	0.06
	tinea barbae profunda	4	0	0.06
	tinea faciei	4	0	0.06
	verrucae planae juveniles	4	0	0.06
	atrophy blanche	3	0	0.05
	candidiasis chronic mucocutaneos	3	0	0.05
	clubbing	3	0	0.05
	cow pox	3	0	0.05
	diseases of the eye	3	0	0.05
	eczema hand	3	0	0.05
	folliculitis	3	0	0.05
	gram negative infection of the foot	3	0	0.05
	hairy tongue	3	0	0.05
	herpes simplex labialis	3	0	0.05
	herpes type primary	3	33.33	0.05
	myiasis	3	0	0.05
	pemphigus vegetans	3	0	0.05
	reticular erythematous mucinosis	3	66.67	0.05
	sjogrens syndrome	3	0	0.05
	steroid acne	3	0	0.05
	tinea capitis superficialis	3	0	0.05
	ulcer	3	0	0.05
	urticaria factitia	3	0	0.05
	acne excoriee	2	0	0.03
	acne neonatorum	2	0	0.03
	atopic dermatitis infant phase	2	0	0.03
	candidiasis	2	0	0.03
	eczema fingertips	2	0	0.03
	erythema craquele	2	0	0.03
	fox fordyce disease	2	0	0.03
	gangrene	2	0	0.03
	gonorrhea	2	50	0.03
	herpetic gingivostomatite	2	0	0.03
	intertrigo	2	0	0.03
	leprosy	2	50	0.03
	lichen planopilaris	2	50	0.03
	lingua plicata	2	0	0.03
	metal dermatitis	2	0	0.03
	mucous membrane psoriasis	2	0	0.03
	neurodermatitis	2	0	0.03
	onycholysis	2	0	0.03
	pediculosis lids	2	0	0.03
	psoriasis infants	2	0	0.03
	purpura fulminans	2	50	0.03
	relapsing polychondritis	2	0	0.03
	scarlet fever	2	0	0.03
	solar damage cutis rhomboidalis nuchae	2	0	0.03
	stomatitis	2	0	0.03
	sunburn	2	0	0.03
	tick bite	2	0	0.03
	tinea capitis profunda	2	0	0.03
	tinea manus	2	0	0.03
	acne infantile	1	0	0.02
	acne pustular	1	0	0.02
	allergic hand eczema	1	0	0.02
	cat pox	1	0	0.02
	cellulitis	1	0	0.02
	chancroid	1	0	0.02
	dermatitis ekzema	1	0	0.02
	dermatosis neglecta	1	0	0.02
	eczema areola	1	0	0.02
	eczema chronic	1	0	0.02
	eczema lids	1	0	0.02
	eczematid	1	0	0.02
	elephantiasis nostras verrucosa	1	0	0.02
	epidermodysplasia verruciformis	1	0	0.02
	erysipeloid	1	0	0.02
	fourniers gangrene	1	100	0.02
	grovers disease	1	0	0.02
	herpes cutaneous	1	0	0.02
	irritant contact dermatitis	1	0	0.02
	ischemia	1	0	0.02
	kawasaki syndrome	1	0	0.02
	koilonychia	1	0	0.02
	nail pigmentation	1	0	0.02
	nail psoriasis	1	0	0.02
	nail trauma	1	0	0.02
	onychogryphosis and onychauxis	1	0	0.02
	paronychia	1	0	0.02
	pemphigus	1	0	0.02
	peripheral occlusive arterial disease	1	0	0.02
	pityrosporum folliculitis	1	0	0.02
	planar warts	1	0	0.02
	polychondritis	1	0	0.02
	primary herpes simplex virus	1	100	0.02
	psoriasis	1	0	0.02
	psoriasis penis	1	0	0.02
	rheumatoid nodule	1	100	0.02
	subacute cutaneous lupus erythematosus	1	0	0.02
	tinea faciale	1	0	0.02
	trichomycosis	1	0	0.02
Malignant dermal tumor	systemic carcinomas	33	6.06	0.5
	dermatofibrosarcoma protuberans	9	0	0.14
	sarcoma	7	0	0.11
	abrikossofs tumour of skin	6	16.67	0.09
	intermediate or malignant vascular tumors	6	0	0.09
	merkel cell carcinoma	3	0	0.05
Pigmented lesions benign	nevocytic nevus	55	1.82	0.83
	nevus pigmentosus et pilosus	14	0	0.21
	halo nevus	13	23.08	0.2
	melanosis neurocutanea	13	23.08	0.2
	blue nevus	11	0	0.17
	melanonychia striata	10	0	0.15
	nevus spilus	8	0	0.12
	hereditary dysplastic nevus syndrome	6	16.67	0.09
	mucosal lentigines	6	0	0.09
	mongolian spot	5	0	0.08
	spitz nevus	5	20	0.08
	atypical nevi	4	0	0.06
	ephelides	4	0	0.06
	giant melanocytic nevus	4	25	0.06
	congenital nevus	3	0	0.05
	black heel	2	0	0.03
	caf au lait spot	2	0	0.03
	lentigo senilis	2	0	0.03
	blue nevus ota	1	0	0.02
	melanotic macule	1	0	0.02
Pigmented lesions malignant	superficial spreading melanoma ssm	138	3.62	2.09
	acrolentiginous melanoma alm	27	0	0.41
	lentigo maligna	20	5	0.3
	lentigo maligna melanoma	16	0	0.24
	malignant melanoma metastatic	15	0	0.23
	nodular melanoma nm	10	0	0.15
	amelanotic malignant melanoma amm	7	0	0.11
	malignant melanoma	7	14.29	0.11
	mucosal melanoma	3	0	0.05
	nail melanoma	3	0	0.05
	Unknown	608	5.1	9.23
	All	6589	4.78	100

## Sheet: DermNet
Category	Diagnosis	n	FPR	%
Benign dermal tumors cysts sinuses	pilar cyst	167	14.97	0.87
	dermatofibroma	135	5.19	0.7
	pyogenic granuloma	112	6.25	0.58
	sebaceous hyperplasia	107	2.8	0.55
	mucous cyst	103	4.85	0.53
	skin tag	97	10.31	0.5
	hemangioma	75	1.33	0.39
	venous malformations	72	2.78	0.37
	telangiectases	64	6.25	0.33
	hemangioma infancy	57	12.28	0.3
	syringoma	50	8	0.26
	angiokeratomas	48	12.5	0.25
	venous lake	46	2.17	0.24
	granulation tissue	45	0	0.23
	fordyce spots	32	0	0.17
	becker nevus	29	20.69	0.15
	cherry angioma	28	50	0.15
	lymphangioma	24	4.17	0.12
	cylindroma	15	26.67	0.08
	nevus anemicus	14	14.29	0.07
	spider angioma	14	0	0.07
	fibroma	11	9.09	0.06
	hidrocystoma	10	0	0.05
	leiomyoma	10	10	0.05
	periungual fibroma	9	0	0.05
	vascular anomaly	8	0	0.04
	trichoepithelioma	6	0	0.03
	pilomatricoma	5	0	0.03
	trichofolliculoma	5	0	0.03
	arteriovenous malformation	4	0	0.02
	connective tissue nevus	3	33.33	0.02
	spiradenoma	3	0	0.02
	endometriosis	2	0	0.01
	glomus tumor	2	100	0.01
	cutis marmorata telangiectatica congenita	1	0	0.01
	pilonidal sinus	1	0	0.01
	scrotal cyst	1	0	0.01
	trichoadenoma	1	0	0.01
Cutaneous lymphoma and lymphoid infiltrates	cutaneous t cell lymphoma	85	11.76	0.44
	lymphoma b cell	4	0	0.02
	lymphomatoid papulosis	2	0	0.01
Epidermal tumors hamartomas milia and growths benign	seborrheic keratoses ruff	147	0	0.76
	epidermal nevus	142	3.52	0.74
	seborrheic keratoses smooth	122	0	0.63
	seborrheic keratosis irritated	110	0.91	0.57
	porokeratosis	79	0	0.41
	prurigo nodularis	48	12.5	0.25
	stucco keratoses	48	0	0.25
	corns	40	5	0.21
	milia	34	11.76	0.18
	dermatosis papulosa nigra	8	12.5	0.04
	acquired digital fibrokeratoma	7	42.86	0.04
	stucco keratosis	7	0	0.04
	leser trelat sign	2	0	0.01
	seborrheic keratosis	2	0	0.01
Epidermal tumors pre malignant and malignant	keratoacanthoma	147	2.72	0.76
	basal cell carcinoma lesion	128	2.34	0.66
	bowens disease	97	3.09	0.5
	basal cell carcinoma	79	3.8	0.41
	basal cell carcinoma nose	65	6.15	0.34
	actinic cheilitis	61	0	0.32
	actinic keratosis face	60	0	0.31
	actinic keratosis fu	59	0	0.31
	basal cell carcinoma superficial	59	0	0.31
	actinic keratosis lesion	50	0	0.26
	basal cell carcinoma face	44	4.55	0.23
	basal cell carcinoma lid	38	0	0.2
	actinic keratosis hand	37	0	0.19
	basal cell carcinoma ear	37	0	0.19
	squamous cell carcinoma ear	37	0	0.19
	basal cell carcinoma lip	32	3.12	0.17
	squamous cell carcinoma lesion	29	3.45	0.15
	cutaneous horn	26	3.85	0.13
	actinic keratosis horn	25	0	0.13
	squamous cell carcinoma lip	25	4	0.13
	basal cell nevus syndrome	21	14.29	0.11
	actinic keratosis ear	16	0	0.08
	arsenical keratoses	16	6.25	0.08
	squamous cell carcinoma	15	6.67	0.08
	actinic keratosis	14	0	0.07
	actinic keratosis nose	14	0	0.07
	basal cell carcinoma scalp	14	14.29	0.07
	pagets disease	14	7.14	0.07
	leukoplakia	13	0	0.07
	basal cell carcinoma trunk ext	12	16.67	0.06
	squamous cell carcinoma hand arm	12	0	0.06
	actinic keratosis pigmented	8	0	0.04
	extramammary paget disease	8	12.5	0.04
	squamous cell carcinoma face	7	0	0.04
	squamous cell carcinoma nose	6	0	0.03
	basal cell carcinoma aldara	5	0	0.03
	erythroplasia queyrat	5	0	0.03
	verrucous carcinoma	5	0	0.03
	keratosis solar	2	0	0.01
	basal cell carcinoma sclerosing	1	0	0.01
	superficial basal cell carcinoma	1	0	0.01
Genodermatoses and supernumerary growths	neurofibromatosis	88	6.82	0.46
	dariers disease	64	3.12	0.33
	epidermolysis bullosa	58	15.52	0.3
	tuberous sclerosis	56	5.36	0.29
	ichthyosis sex linked	44	0	0.23
	ichthyosis other forms	41	19.51	0.21
	ichthyosis dominant	35	0	0.18
	hailey hailey disease	30	0	0.16
	supernumerary growths	16	18.75	0.08
	birt hogg dube	14	0	0.07
	lipoid proteinosis urbach wiethe disease	11	9.09	0.06
	albinism	9	0	0.05
	congenital anomalies	9	0	0.05
	cowden disease	8	0	0.04
	pseudoxanthoma elasticum	8	12.5	0.04
	acrodermatitis enteropathica	6	0	0.03
	muir torre syndrome	5	0	0.03
	erythrokeratodermia variabilis	4	0	0.02
	congenital erythropoietic porphyria	3	0	0.02
	ichthyosis	2	0	0.01
	vascular tumors and malformations	1	0	0.01
Inflammatory	diaper dermatitis	266	10.53	1.38
	lichen planus	261	5.36	1.35
	molluscum contagiosum	241	25.73	1.25
	non scarring alopecia	213	8.45	1.1
	lichen sclerosus skin	205	10.73	1.06
	erythema multiforme and fixed drug eruptions	199	8.04	1.03
	photodermatoses	160	4.38	0.83
	onychomycosis	158	0.63	0.82
	genital warts	153	14.38	0.79
	herpes type recurrent	148	8.78	0.77
	vasculitis	146	1.37	0.76
	psoriasis	144	2.78	0.75
	lichen simplex	142	14.08	0.74
	eczema fingertips	141	0	0.73
	lupus chronic cutaneous	141	8.51	0.73
	rosacea	140	3.57	0.73
	tinea ringworm body	137	11.68	0.71
	atopic dermatitis adult phase	136	3.68	0.71
	scabies	135	9.63	0.7
	psoriasis chronic plaque	134	0.75	0.69
	granuloma annulare	133	6.77	0.69
	herpes zoster	133	15.04	0.69
	herpes type primary	132	12.12	0.68
	seborrheic dermatitis	132	9.85	0.68
	allergic contact dermatitis	131	6.11	0.68
	pityriasis rosea	129	2.33	0.67
	sun damaged skin	129	1.55	0.67
	perioral dermatitis	125	4	0.65
	tinea ringworm groin	123	40.65	0.64
	pigmentation diseases	122	6.56	0.63
	drug eruption	119	1.68	0.62
	tinea ringworm versicolor	118	8.47	0.61
	eczema nummular	117	2.56	0.61
	psoriasis palms soles	116	3.45	0.6
	warts common	116	9.48	0.6
	acne cystic	114	3.51	0.59
	eczema hand	114	0	0.59
	psoriasis guttate	113	7.08	0.59
	eczema subacute	111	8.11	0.58
	stasis dermatitis and ulcers	111	0	0.58
	bullous pemphigoid	110	7.27	0.57
	warts plantar	109	6.42	0.57
	atopic dermatitis childhood phase	103	6.8	0.53
	hidradenitis	103	15.53	0.53
	eczema foot	102	0	0.53
	psoriasis scalp	102	3.92	0.53
	dermatitis herpetiformis	100	9	0.52
	dyshidrotic eczema	100	0	0.52
	herpes cutaneous	100	10	0.52
	diseases of the ear	97	0	0.5
	morphea	96	6.25	0.5
	urticaria acute	95	4.21	0.49
	biting fleas	89	15.73	0.46
	scarring alopecia	88	13.64	0.46
	necrobiosis lipoidica	85	1.18	0.44
	rhus dermatitis	85	0	0.44
	atopic dermatitis infant phase	84	14.29	0.44
	depositional diseases calcinosis cutis amyloid mucinosis gout and others	84	4.76	0.44
	keratosis pilaris and related follicular disorders	84	2.38	0.44
	paronychia	84	0	0.44
	xanthomas	83	13.25	0.43
	porphyria	82	8.54	0.43
	scarring	81	8.64	0.42
	tinea ringworm foot webs	80	3.75	0.41
	acne pustular	76	5.26	0.39
	impetigo	76	5.26	0.39
	rosacea nose	74	1.35	0.38
	virus exanthem	74	4.05	0.38
	cheilitis	72	0	0.37
	pigmented purpuric dermatosis	72	1.39	0.37
	pseudomonas	72	4.17	0.37
	tinea ringworm laboratory	72	4.17	0.37
	acne open comedo	69	2.9	0.36
	intertrigo	68	29.41	0.35
	pustular skin disease non infectious	68	5.88	0.35
	tinea ringworm scalp	68	4.41	0.35
	pityriasis rubra pilaris	67	7.46	0.35
	psoriasis hand	67	0	0.35
	tinea ringworm foot dorsum	65	0	0.34
	tinea ringworm hand dorsum	65	3.08	0.34
	varicella	65	32.31	0.34
	cutaneous manifestations of systemic disease	64	14.06	0.33
	onycholysis	64	0	0.33
	herpes simplex	61	11.48	0.32
	neurotic excoriations	61	14.75	0.32
	warts	61	3.28	0.32
	eczema herpeticum	60	10	0.31
	patch testing	60	10	0.31
	grovers disease	59	10.17	0.31
	pemphigus	59	0	0.31
	tick bite	59	6.78	0.31
	tinea ringworm face	58	1.72	0.3
	acne keloidalis	57	42.11	0.3
	warts digitate	57	0	0.3
	dermatomyositis	56	5.36	0.29
	dry skin eczema	56	0	0.29
	pediculosis lids	56	5.36	0.29
	tinea ringworm primary lesion	56	3.57	0.29
	lupus acute	55	3.64	0.29
	warts flat	54	1.85	0.28
	enterovirus	53	15.09	0.27
	pityriasis lichenoides and pleva	53	18.87	0.27
	tinea ringworm incognito	53	11.32	0.27
	habit tic deformity	51	0	0.26
	keratolysis exfoliativa	51	0	0.26
	eczema chronic	50	0	0.26
	lichen planus oral	49	2.04	0.25
	tinea ringworm foot plantar	49	0	0.25
	tinea ringworm palm	48	0	0.25
	acne closed comedo	47	0	0.24
	nematode infection	47	10.64	0.24
	gyrate erythemas	46	6.52	0.24
	panniculitis lipodystrophy and diseases of subcutis	45	11.11	0.23
	psoriasis nails	44	0	0.23
	scleroderma	44	4.55	0.23
	crest syndrome	43	2.33	0.22
	pitted keratolysis	42	0	0.22
	dermographia	41	2.44	0.21
	lichen	41	0	0.21
	pernio and mimics	41	4.88	0.21
	folliculitis	39	20.51	0.2
	scarlet fever	39	5.13	0.2
	lichen planus drug	38	2.63	0.2
	psoriasis inversus	38	18.42	0.2
	erythema infectiosum	37	2.7	0.19
	warts cryotherapy	37	2.7	0.19
	erosio interdigitalis blastomycetica	36	0	0.19
	fungal infections dermal and subcut	36	8.33	0.19
	malformations of extremities	36	16.67	0.19
	erythroderma	35	0	0.18
	spider bite	35	14.29	0.18
	median nail dystrophy	33	0	0.17
	warts periungual	33	0	0.17
	wet to dry foot syndrome	33	0	0.17
	ridging beading	32	0	0.17
	staphylococcal folliculitis	32	37.5	0.17
	sarcoidosis	31	3.23	0.16
	eczema leg	30	0	0.16
	hand foot mouth	30	33.33	0.16
	acne excoriee	29	17.24	0.15
	herpes buttocks	29	10.34	0.15
	kawasaki syndrome	29	17.24	0.15
	psoriasis penis	29	0	0.15
	beaus lines	28	0	0.15
	diabetic bullae	28	3.57	0.15
	furuncle	27	29.63	0.14
	myxoedema pretibial	27	7.41	0.14
	pemphigus foliaceous	27	0	0.14
	angioedema	26	7.69	0.13
	atopic dermatitis feet	26	0	0.13
	pseudomonas folliculitis	26	26.92	0.13
	terry nails	26	0	0.13
	eczema	25	4	0.13
	hair disorderstrichorrhexis nodosa etc	25	32	0.13
	henoch schonlein purpura	25	12	0.13
	histiocytic disorders and proliferations	25	16	0.13
	eczema arms	24	0	0.12
	ingrown nail	24	0	0.12
	erythema ab igne	23	0	0.12
	eczema trunk generalized	22	4.55	0.11
	id reaction	22	0	0.11
	psoriasis anus	22	22.73	0.11
	dermatitis swimming	21	0	0.11
	reiters disease	21	23.81	0.11
	splinter hemorrhage	21	0	0.11
	syphilis	21	19.05	0.11
	tinea ringworm beard	21	14.29	0.11
	interstitial granulomatous dermatitis	20	0	0.1
	koilonychia	20	0	0.1
	pincer nails	20	0	0.1
	distal splitting hang nail	19	0	0.1
	eczema lids	19	0	0.1
	hypereosinophilic syndrome	19	0	0.1
	leprosy	19	10.53	0.1
	planar warts	19	0	0.1
	psoriasis treatment	19	0	0.1
	erythrasma	18	50	0.09
	gianotti crosti	18	0	0.09
	pigmented bands	18	11.11	0.09
	stasis dermatitis	18	0	0.09
	sycosis barbae	18	0	0.09
	acne infantile	17	0	0.09
	atypical mycobacterium	17	52.94	0.09
	eczema acute	17	0	0.09
	eczema areola	17	0	0.09
	atrophic skin disease striae and elastic fiber disorders	16	18.75	0.08
	lichen nitidus	16	6.25	0.08
	rheumatoid nodule	16	37.5	0.08
	candidiasis mouth	15	0	0.08
	cellulitis	15	13.33	0.08
	clubbing	15	0	0.08
	solar damage favre racouchot	15	0	0.08
	urticaria vasculitis	15	0	0.08
	cholinergic urticaria	14	0	0.07
	twenty nail dystrophy	14	0	0.07
	acquired autoimmune bullous diseaseherpes gestationis	13	38.46	0.07
	fissure	13	0	0.07
	lichen planus hypertrophic	13	7.69	0.07
	lichen planus vaginal	13	7.69	0.07
	lupus subacute	13	7.69	0.07
	maceration	13	0	0.07
	metal dermatitis	13	15.38	0.07
	perforating disorders	13	0	0.07
	psoriasis light sensative	13	0	0.07
	warts mouth	13	0	0.07
	acne scar	12	0	0.06
	atopic dermatitis hyperlinear creases	12	0	0.06
	cercaria dermatitis	12	0	0.06
	metabolic and nutritional diseases	12	8.33	0.06
	shoe allergy	12	0	0.06
	warts immunocompromised	12	0	0.06
	ant bite	11	36.36	0.06
	caterpillar dermatitis	11	18.18	0.06
	erysipelas	11	18.18	0.06
	gonorrhea	11	9.09	0.06
	livedo reticularis	11	0	0.06
	mastocytosis	11	9.09	0.06
	myiasis	11	36.36	0.06
	onychogryphosis	11	0	0.06
	contact dermatitis	10	10	0.05
	eczema vulva	10	0	0.05
	factitial dermatitis	10	0	0.05
	toxic epidermal necrolysis and stevens johnson	10	30	0.05
	acanthosis nigricans and carp	9	0	0.05
	atopic dermatitis	9	0	0.05
	axillary granular parakeratosis	9	0	0.05
	eczema ears	9	0	0.05
	eczema face	9	0	0.05
	irritant contact dermatitis	9	0	0.05
	lichen planus penis	9	0	0.05
	localized pemphigoid	9	33.33	0.05
	pityrosporum folliculitis	9	0	0.05
	poikiloderma civatte	9	11.11	0.05
	tinea versicolor	9	0	0.05
	trichomycosis	9	33.33	0.05
	cat scratch disease	8	37.5	0.04
	cimicosis	8	12.5	0.04
	cryoglobulinemia	8	0	0.04
	eczema impetiginized	8	0	0.04
	heels dry cracked	8	12.5	0.04
	hidroa vacciniforme	8	25	0.04
	leukonychia	8	0	0.04
	lymphedema	8	12.5	0.04
	meningococcemia	8	0	0.04
	pachyonychia congenita	8	0	0.04
	papulose bowenoide	8	0	0.04
	sunburn	8	37.5	0.04
	dry nails	7	0	0.04
	herpes immunocompromised	7	0	0.04
	hyperhidrosis	7	0	0.04
	lichen planus palm soles	7	0	0.04
	radiodermatitis	7	28.57	0.04
	acne cystica	6	0	0.03
	atrophy blanche	6	16.67	0.03
	chancroid	6	0	0.03
	cosmetic fragrance allergy	6	0	0.03
	degos disease	6	50	0.03
	erythromelalgia	6	0	0.03
	nummular eczema	6	16.67	0.03
	psoriasis digits	6	16.67	0.03
	psoriasis infants	6	0	0.03
	roseola infantum	6	0	0.03
	scleromyxedema	6	0	0.03
	tinea incognito	6	0	0.03
	urticaria	6	0	0.03
	acute eczema	5	0	0.03
	ashy dermatosis	5	0	0.03
	diseases of bone	5	0	0.03
	erysipeloid	5	0	0.03
	orf	5	40	0.03
	parasitosis psychogenic	5	20	0.03
	phlebitis superficial	5	0	0.03
	raynauds disease	5	0	0.03
	scalp psoriasis	5	0	0.03
	steroid acne	5	0	0.03
	tinea ringworm border	5	0	0.03
	balanitis bacterial	4	0	0.02
	blue nails minocycline	4	0	0.02
	candidiasis chronic mucocutaneos	4	25	0.02
	desquamation	4	0	0.02
	infected eczema	4	0	0.02
	lichen planopilaris	4	0	0.02
	lichen striatus	4	0	0.02
	natural rubber latex allergy	4	0	0.02
	notalgia paraesthetica	4	0	0.02
	psoriasis hiv	4	25	0.02
	relapsing polychondritis	4	25	0.02
	rocky mountain spotted fever	4	25	0.02
	rosacea steroid	4	0	0.02
	small pox	4	25	0.02
	staphylococcal scalded skin syndrome	4	25	0.02
	streptococci anal penis	4	25	0.02
	wart	4	0	0.02
	acne vulgaris	3	33.33	0.02
	alopecia	3	0	0.02
	bacterial infections	3	33.33	0.02
	epidermodysplasia verruciformis	3	0	0.02
	fibromatosis	3	0	0.02
	hematogenous allergic contact dermatitis	3	33.33	0.02
	pemphigus foliaceus	3	0	0.02
	purpura fulminans	3	0	0.02
	tinea pedis	3	0	0.02
	tinea ringworm nigra	3	0	0.02
	ulcer	3	0	0.02
	urticarial vasculitis	3	0	0.02
	warts oral	3	0	0.02
	acne rosacea	2	0	0.01
	allergic hand eczema	2	0	0.01
	ecthyma simplex	2	0	0.01
	eczema anal	2	100	0.01
	eczema scrotum	2	0	0.01
	erythema elevatum diutinum	2	0	0.01
	granuloma	2	0	0.01
	granuloma multiforme	2	0	0.01
	herpes gestationis	2	50	0.01
	herpes simplex genitalis	2	0	0.01
	herpes simplex oralis	2	0	0.01
	insect bite	2	50	0.01
	lupus vulgaris	2	0	0.01
	measles	2	0	0.01
	nail diseases	2	0	0.01
	panarteritis nodosa kussmaul maier	2	0	0.01
	pomade acne	2	0	0.01
	psoriatic erythroderma	2	0	0.01
	behcets disease	1	0	0.01
	candidiasis	1	100	0.01
	chronic bullous disease of childhood	1	0	0.01
	condyloma acuminata	1	0	0.01
	contact dermatitis leg ulcers	1	0	0.01
	disseminated lokalized scleroderma	1	0	0.01
	eosinophilic ulcer of the tongue	1	0	0.01
	erythema craquele	1	0	0.01
	gingival disease	1	100	0.01
	guttate psoriasis	1	0	0.01
	malassezia folliculitis	1	100	0.01
	miliaria	1	0	0.01
	nail dystrophy	1	0	0.01
	nail psoriasis	1	0	0.01
	nail shedding	1	0	0.01
	nodulo cystic acne vulgaris	1	0	0.01
	primary herpes simplex virus	1	0	0.01
	psoriasis inversa	1	0	0.01
	psoriasis nail psoriasis	1	0	0.01
	psoriasis vulgaris guttate type	1	0	0.01
	purpura	1	0	0.01
	reticular erythematous mucinosis	1	0	0.01
	solar elastosis	1	0	0.01
	solar purpura	1	0	0.01
	stasis edema	1	0	0.01
	stasis ulcer	1	0	0.01
	thermal burn	1	0	0.01
	tinea facei	1	0	0.01
	torus palantine	1	0	0.01
	verrucae planae juveniles	1	0	0.01
Malignant dermal tumor	intermediate or malignant vascular tumors	37	5.41	0.19
	systemic carcinomas	28	10.71	0.15
	merkel cell carcinoma	4	0	0.02
	sarcoma	4	25	0.02
	dermatofibrosarcoma protuberans	2	0	0.01
Pigmented lesions benign	atypical nevi	118	1.69	0.61
	melanocytic nevi	97	0	0.5
	solar lentigo	80	1.25	0.41
	congenital nevus	53	5.66	0.27
	nevus spilus	34	2.94	0.18
	halo nevus	30	10	0.16
	melanoma mimic	26	0	0.13
	black heel	17	0	0.09
	blue nevus	14	0	0.07
	melanotic macule	10	0	0.05
	blue nevus ota	9	11.11	0.05
	mongolian spot	8	25	0.04
	spitz nevus	7	0	0.04
	caf au lait spot	3	33.33	0.02
	nevus repigmented	3	0	0.02
	lentigo simplex	1	0	0.01
Pigmented lesions malignant	malignant melanoma	130	1.54	0.67
	lentigo maligna	26	0	0.13
	nail melanoma	5	0	0.03
	lentigo maligna melanoma	3	0	0.02
	Unknown	359	11.42	1.86
	All	19289	6.86	100

## Sheet: DermNet NZ
Category	Diagnosis	n	%
Benign dermal tumors cysts sinuses	angiokeratomas	59	0.49
	telangiectases	37	0.31
	becker nevus	24	0.2
	skin tag	24	0.2
	myxoid cyst	21	0.17
	dermatofibroma	19	0.16
	spider nevus	14	0.12
	cutis marmorata telangiectatica congenita	13	0.11
	pyogenic granuloma	13	0.11
	cherry angioma	12	0.1
	venous lake	9	0.07
	nevus anemicus	7	0.06
	periungual fibroma	6	0.05
	port wine stain	6	0.05
	steatocystoma multiplex	6	0.05
	connective tissue nevus	5	0.04
	eccrine poroma	5	0.04
	pilomatricoma	5	0.04
	angioma serpiginosum	4	0.03
	glomus tumor	4	0.03
	hidrocystoma	4	0.03
	lymphangioma	4	0.03
	syringoma	4	0.03
	trichoepithelioma	4	0.03
	dermoid cyst	3	0.02
	eruptive vellus hair cysts	3	0.02
	sebaceous hyperplasia	3	0.02
	leiomyoma	2	0.02
	lymphatic malformations	2	0.02
	pilar cyst	2	0.02
	pilonidal sinus	2	0.02
	klippel trenaunay syndrome	1	0.01
Cutaneous lymphoma and lymphoid infiltrates	cutaneous t cell lymphoma	49	0.41
	lymphoma b cell	25	0.21
	erythema arciforme et palpabile migrans	16	0.13
	lymphomatoid papulosis	9	0.07
Epidermal tumors hamartomas milia and growths benign	prurigo nodularis	46	0.38
	seborrheic keratosis	37	0.31
	milia	21	0.17
	epidermal nevus	16	0.13
	corns	13	0.11
	porokeratosis	9	0.07
	dermatosis papulosa nigra	7	0.06
	callus	5	0.04
	clear cell acanthoma	4	0.03
	stucco keratosis	1	0.01
Epidermal tumors pre malignant and malignant	basal cell carcinoma	234	1.94
	actinic keratosis	173	1.44
	squamous cell carcinoma	82	0.68
	bowens disease	55	0.46
	keratoacanthoma	52	0.43
	extramammary paget disease	29	0.24
	cutaneous horn	21	0.17
	leukoplakia	13	0.11
	pagets disease	9	0.07
	squamous cell carcinoma face	7	0.06
	actinic cheilitis	5	0.04
	superficial basal cell carcinoma	4	0.03
	basal cell nevus syndrome	3	0.02
	arsenical keratoses	1	0.01
	pigmented basal cell carcinoma	1	0.01
	solar damage	1	0.01
Genodermatoses and supernumerary growths	vascular tumors and malformations	53	0.44
	ichthyosis	37	0.31
	tuberous sclerosis	34	0.28
	neurofibromatosis	24	0.2
	ehlers danlos syndrome	20	0.17
	pseudoxanthoma elasticum	16	0.13
	dariers disease	13	0.11
	cowden disease	11	0.09
	acrodermatitis enteropathica	10	0.08
	birt hogg dube	9	0.07
	xeroderma pigmentosum	9	0.07
	congenital erythropoietic porphyria	8	0.07
	epidermolysis bullosa	8	0.07
	epidermolytic hyperkeratosis	8	0.07
	hailey hailey disease	7	0.06
	rothmund thomson syndrome	6	0.05
	x linked ichthyosis	6	0.05
	incontinentia pigmenti	5	0.04
	ichthyosis vulgaris	4	0.03
	knuckle pads	3	0.02
	leopard syndrome	3	0.02
	muir torre syndrome	3	0.02
	collodion baby	2	0.02
	acrokeratoelastoidosis	1	0.01
Inflammatory	acne vulgaris	440	3.65
	atopic dermatitis	220	1.83
	psoriasis	171	1.42
	lichen planus	116	0.96
	toxic epidermal necrolysis and stevens johnson	104	0.86
	nummular eczema	101	0.84
	dermatomyositis	89	0.74
	scabies	88	0.73
	hidradenitis	87	0.72
	molluscum contagiosum	85	0.71
	syphilis	84	0.7
	hand foot mouth	74	0.61
	ulcer	72	0.6
	urticaria	63	0.52
	lupus erythematosus systemic	61	0.51
	seborrheic dermatitis	61	0.51
	bullous pemphigoid	56	0.46
	wart	56	0.46
	pityriasis rosea	55	0.46
	scarring	54	0.45
	discoid lupus erythematosus	53	0.44
	granuloma annulare	52	0.43
	sarcoidosis	52	0.43
	xanthomas	52	0.43
	herpes simplex labialis	51	0.42
	pemphigus vulgaris	49	0.41
	gianotti crosti	48	0.4
	lupus erythematosus subacute cutaneous lupus erythematosus	45	0.37
	pityriasis versicolor	45	0.37
	herpes gestationis	44	0.37
	orf	43	0.36
	pityriasis lichenoides and pleva	42	0.35
	allergic contact dermatitis	41	0.34
	atypical mycobacterium	41	0.34
	nail psoriasis	41	0.34
	psoriasis palmoplantaris	41	0.34
	varicella	41	0.34
	herpes zoster	40	0.33
	lichen sclerosus skin	40	0.33
	rosacea	40	0.33
	behcets disease	39	0.32
	impetigo	38	0.32
	photodermatoses	38	0.32
	insect bite	37	0.31
	drug eruption	35	0.29
	diaper dermatitis	34	0.28
	enterovirus	34	0.28
	psoriasis nails	33	0.27
	measles	32	0.27
	vasculitis	32	0.27
	virus exanthem	32	0.27
	lichen simplex	31	0.26
	candidiasis	30	0.25
	keratolysis exfoliativa	28	0.23
	alopecia	27	0.22
	erythema multiforme and fixed drug eruptions	27	0.22
	urticarial vasculitis	26	0.22
	grovers disease	25	0.21
	tinea capitis	25	0.21
	erythroderma	24	0.2
	morphea	24	0.2
	staphylococcal scalded skin syndrome	24	0.2
	acanthosis nigricans and carp	23	0.19
	tinea pedis	23	0.19
	atopic eczema	21	0.17
	diabetic ulcer	21	0.17
	pitted keratolysis	21	0.17
	subacute cutaneous lupus erythematosus	20	0.17
	angioedema	19	0.16
	contact dermatitis	19	0.16
	eczema herpeticum	19	0.16
	nodulo cystic acne vulgaris	19	0.16
	pincer nails	19	0.16
	rosacea steroid	19	0.16
	erythrasma	18	0.15
	herpes simplex	18	0.15
	mastocytosis	18	0.15
	panniculitis lipodystrophy and diseases of subcutis	18	0.15
	psoriasis chronic plaque	18	0.15
	folliculitis	17	0.14
	myxoedema pretibial	17	0.14
	perioral dermatitis	16	0.13
	urticaria factitia	16	0.13
	scalp psoriasis	15	0.12
	tinea corporis	15	0.12
	tuberculosis	15	0.12
	erythema craquele	14	0.12
	keratosis pilaris and related follicular disorders	13	0.11
	onychomycosis	13	0.11
	axillary granular parakeratosis	12	0.1
	chronic venous insufficiency grade ii	12	0.1
	lupus erythematosus chronicus discoides	12	0.1
	relapsing polychondritis	12	0.1
	cellulitis	11	0.09
	cholinergic urticaria	11	0.09
	eczema areola	11	0.09
	leprosy	11	0.09
	roseola infantum	11	0.09
	steroid acne	11	0.09
	ecthyma simplex	10	0.08
	erythema infectiosum	10	0.08
	sunburn	10	0.08
	acne scar	9	0.07
	fourniers gangrene	9	0.07
	pachyonychia congenita	9	0.07
	paronychia	9	0.07
	porphyria	9	0.07
	rhinophyma	9	0.07
	tinea cruris	9	0.07
	atrophy blanche	8	0.07
	epidermolysis bullosa acquisita	8	0.07
	cryoglobulinemia	7	0.06
	dermatitis swimming	7	0.06
	eczema	7	0.06
	erysipelas	7	0.06
	genital warts	7	0.06
	pityriasis rubra pilaris	7	0.06
	pseudofolliculitis barbae	7	0.06
	acne infantile	6	0.05
	clubbing	6	0.05
	dermatitis herpetiformis	6	0.05
	histiocytic disorders and proliferations	6	0.05
	lichen planus oral	6	0.05
	lichen striatus	6	0.05
	pemphigus foliaceus	6	0.05
	poikiloderma civatte	6	0.05
	scleromyxedema	6	0.05
	tinea manuum	6	0.05
	candidiasis mouth	5	0.04
	dry skin eczema	5	0.04
	eczema nummular	5	0.04
	hidroa vacciniforme	5	0.04
	irritant contact dermatitis	5	0.04
	notalgia paraesthetica	5	0.04
	pyoderma faciale	5	0.04
	scarlet fever	5	0.04
	tinea barbae	5	0.04
	tinea faciei	5	0.04
	wound infection	5	0.04
	acne keloidalis	4	0.03
	cicatricial pemphigoid	4	0.03
	eosinophilic pustular folliculitis	4	0.03
	guttate psoriasis	4	0.03
	henoch schonlein purpura	4	0.03
	infected eczema	4	0.03
	intertrigo	4	0.03
	lichen planopilaris	4	0.03
	miliaria	4	0.03
	necrobiosis lipoidica	4	0.03
	sjogrens syndrome	4	0.03
	spider bite	4	0.03
	tinea incognito	4	0.03
	tinea nigra	4	0.03
	acanthoma fissuratum	3	0.02
	acne excoriee	3	0.02
	acne fulminans	3	0.02
	acute eczema	3	0.02
	beaus lines	3	0.02
	chancroid	3	0.02
	diabetic bullae	3	0.02
	erysipeloid	3	0.02
	erythema ab igne	3	0.02
	erythema elevatum diutinum	3	0.02
	erythromelalgia	3	0.02
	hypereosinophilic syndrome	3	0.02
	interstitial granulomatous dermatitis	3	0.02
	lichen	3	0.02
	livedo reticularis	3	0.02
	lymphedema	3	0.02
	reticular erythematous mucinosis	3	0.02
	sycosis barbae	3	0.02
	terry nails	3	0.02
	tinea ringworm border	3	0.02
	cutis marmorata	2	0.02
	degos disease	2	0.02
	epidermodysplasia verruciformis	2	0.02
	geographic tongue	2	0.02
	ischemia	2	0.02
	lichen nitidus	2	0.02
	malassezia folliculitis	2	0.02
	onychogryphosis	2	0.02
	onycholysis	2	0.02
	patch testing	2	0.02
	radiodermatitis	2	0.02
	rheumatoid nodule	2	0.02
	solar elastosis	2	0.02
	thermal burn	2	0.02
	thrombangiitis obliterans	2	0.02
	acne conglobata	1	0.01
	erosio interdigitalis blastomycetica	1	0.01
	half and half nail	1	0.01
	ingrown nail	1	0.01
	koilonychia	1	0.01
	lupus vulgaris	1	0.01
	pemphigus	1	0.01
	psoriatic erythroderma	1	0.01
	purpura	1	0.01
	stomatitis	1	0.01
	wells syndrome	1	0.01
Malignant dermal tumor	sarcoma	21	0.17
	merkel cell carcinoma	5	0.04
	dermatofibrosarcoma protuberans	2	0.02
Pigmented lesions benign	solar lentigo	65	0.54
	melanocytic nevi	49	0.41
	nevus cell nevus	31	0.26
	caf au lait spot	19	0.16
	atypical nevi	18	0.15
	blue nevus	12	0.1
	spitz nevus	8	0.07
	congenital nevus	7	0.06
	halo nevus	7	0.06
	nail nevus	4	0.03
	labial melanotic macule	3	0.02
	lentigo simplex	3	0.02
	ephelides	1	0.01
Pigmented lesions malignant	malignant melanoma	121	1
	amelanotic malignant melanoma amm	35	0.29
	superficial spreading melanoma ssm	27	0.22
	metastatic melanoma	23	0.19
	nodular melanoma nm	19	0.16
	lentigo maligna	17	0.14
	acrolentiginous melanoma alm	10	0.08
	lentigo maligna melanoma	5	0.04
	nail melanoma	1	0.01
Unknown	Unknown	5216	43.3
	All	12045	100

## Sheet: Fitzpatrick 17k
Category	Diagnosis	n	FPR	%
Benign dermal tumors cysts sinuses	syringoma	127	4.72	0.77
	telangiectases	125	10.4	0.76
	pyogenic granuloma	113	5.31	0.68
	fordyce spots	100	10	0.61
	lymphangioma	100	6	0.61
	pilar cyst	93	15.05	0.56
	dermatofibroma	79	15.19	0.48
	mucous cyst	78	15.38	0.47
	granuloma pyogenic	75	5.33	0.45
	becker nevus	63	12.7	0.38
	port wine stain	59	3.39	0.36
	pilomatricoma	53	16.98	0.32
	connective tissue nevus	1	0	0.01
	sebaceous hyperplasia	1	0	0.01
Cutaneous lymphoma and lymphoid infiltrates	cutaneous t cell lymphoma	159	5.03	0.96
Epidermal tumors hamartomas milia and growths benign	porokeratosis	288	3.47	1.74
	epidermal nevus	246	8.13	1.49
	prurigo nodularis	169	24.26	1.02
	milia	106	13.21	0.64
	seborrheic keratosis	69	5.8	0.42
	acquired digital fibrokeratoma	1	0	0.01
Epidermal tumors pre malignant and malignant	basal cell carcinoma	434	2.3	2.63
	squamous cell carcinoma	261	1.53	1.58
	keratoacanthoma	184	3.8	1.11
	actinic keratosis	128	2.34	0.77
	bowens disease	72	5.56	0.44
	solid cystic basal cell carcinoma	67	0	0.41
	basal cell carcinoma morpheiform	62	1.61	0.38
	keratosis solar	29	0	0.18
	verrucous carcinoma	26	0	0.16
	erythroplasia queyrat	24	0	0.15
	arsenical keratoses	11	27.27	0.07
	keratoacanthoma pendulum	9	22.22	0.05
	basal cell carcinoma lesion	4	0	0.02
	basal cell carcinoma lid	4	0	0.02
	basal cell carcinoma scalp	4	0	0.02
	hypertrophic actinic keratosis	4	25	0.02
	basal cell carcinoma aldara	3	0	0.02
	basal cell carcinoma ear	3	0	0.02
	basal cell carcinoma lip	3	0	0.02
	basal cell carcinoma trunk ext	3	0	0.02
	basal cell carcinoma nose	2	0	0.01
	basal cell carcinoma superficial	2	0	0.01
	actinic cheilitis	1	0	0.01
	basal cell nevus syndrome	1	100	0.01
Genodermatoses and supernumerary growths	neurofibromatosis	189	30.69	1.14
	hailey hailey disease	174	1.72	1.05
	dariers disease	152	5.92	0.92
	tuberous sclerosis	141	9.22	0.85
	ehlers danlos syndrome	127	61.42	0.77
	incontinentia pigmenti	102	9.8	0.62
	acrodermatitis enteropathica	92	9.78	0.56
	xeroderma pigmentosum	81	7.41	0.49
	epidermolysis bullosa	70	10	0.42
	ichthyosis vulgaris	65	13.85	0.39
Inflammatory	acne vulgaris	513	7.21	3.1
	psoriasis	481	6.24	2.91
	sarcoidosis	350	6	2.12
	photodermatoses	349	9.74	2.11
	erythema multiforme and fixed drug eruptions	339	8.55	2.05
	scabies	339	14.16	2.05
	malformations of extremities	324	4.63	1.96
	pityriasis rubra pilaris	278	3.24	1.68
	drug eruption	265	5.28	1.6
	nematode infection	260	8.85	1.57
	lichen planus	254	9.45	1.54
	depositional diseases calcinosis cutis amyloid mucinosis gout and others	219	20.09	1.33
	granuloma annulare	210	3.33	1.27
	folliculitis	204	23.04	1.23
	gyrate erythemas	204	4.9	1.23
	histiocytic disorders and proliferations	194	11.34	1.17
	pityriasis rosea	192	13.54	1.16
	eczema	188	7.45	1.14
	pigmentation diseases	165	10.91	1
	acanthosis nigricans and carp	163	14.11	0.99
	tungiasis	152	9.21	0.92
	pediculosis lids	151	3.97	0.91
	dermatomyositis	150	9.33	0.91
	scarring	148	9.46	0.9
	contact dermatitis	137	0.73	0.83
	atrophic skin disease striae and elastic fiber disorders	131	8.4	0.79
	allergic contact dermatitis	128	3.91	0.77
	porphyria	128	10.94	0.77
	seborrheic dermatitis	125	10.4	0.76
	necrobiosis lipoidica	123	2.44	0.74
	urticaria	120	10	0.73
	lupus subacute	109	3.67	0.66
	scleromyxedema	108	5.56	0.65
	mastocytosis	107	7.48	0.65
	cheilitis	106	10.38	0.64
	scleroderma	105	5.71	0.64
	rosacea	103	6.8	0.62
	lupus erythematosus chronicus discoides	99	10.1	0.6
	toxic epidermal necrolysis and stevens johnson	99	14.14	0.6
	rhinophyma	90	1.11	0.54
	hidradenitis	89	14.61	0.54
	dyshidrotic eczema	83	13.25	0.5
	pustular skin disease non infectious	80	3.75	0.48
	lichen	78	5.13	0.47
	panniculitis lipodystrophy and diseases of subcutis	77	11.69	0.47
	keratosis pilaris and related follicular disorders	75	0	0.45
	morphea	75	2.67	0.45
	neurotic excoriations	74	31.08	0.45
	tick bite	72	27.78	0.44
	neurodermatitis	69	2.9	0.42
	myiasis	67	31.34	0.41
	factitial dermatitis	66	10.61	0.4
	pityriasis lichenoides and pleva	66	6.06	0.4
	lichen simplex	65	24.62	0.39
	behcets disease	64	18.75	0.39
	perioral dermatitis	61	1.64	0.37
	acquired autoimmune bullous diseaseherpes gestationis	60	6.67	0.36
	livedo reticularis	60	8.33	0.36
	irritant contact dermatitis	59	5.08	0.36
	paronychia	59	1.69	0.36
	pseudofolliculitis barbae	57	21.05	0.34
	rhus dermatitis	57	0	0.34
	subacute cutaneous lupus erythematosus scle	57	1.75	0.34
	xanthomas	57	12.28	0.34
	erythema elevatum diutinum	55	3.64	0.33
	lichen nitidus	55	9.09	0.33
	sunburn	54	9.26	0.33
	lichen planus follicularis	44	4.55	0.27
	eosinophilic pustular folliculitis	41	17.07	0.25
	psoriasis inversa	38	5.26	0.23
	stasis dermatitis	36	2.78	0.22
	progressive systemic scleroderma	31	0	0.19
	psoriasis vulgaris guttate type	31	6.45	0.19
	dermographia	28	3.57	0.17
	localized scleroderma	28	17.86	0.17
	lupus erythematosus chronicus verrucous	28	35.71	0.17
	linear scleroderma	24	20.83	0.15
	lupus erythematosus systemic	24	16.67	0.15
	patch testing	23	17.39	0.14
	lichen planus actinicus	20	10	0.12
	lupus chronic cutaneous	19	5.26	0.11
	malassezia folliculitis	18	16.67	0.11
	psoriasis arthropathica	18	0	0.11
	morphoea generalized	17	17.65	0.1
	lichen planus linearis	15	26.67	0.09
	psoriasis nail psoriasis	15	13.33	0.09
	lichen planus vesicular	14	0	0.08
	morphea linear	12	8.33	0.07
	sun damaged skin	12	0	0.07
	reticular erythematous mucinosis	11	27.27	0.07
	stasis ulcer	11	0	0.07
	lupus erythematosus chronicus disseminatus superficialis	10	10	0.06
	pityrosporum folliculitis	10	0	0.06
	metal dermatitis	9	11.11	0.05
	stasis edema	9	0	0.05
	lupus acute	8	0	0.05
	morphoea nodular	8	0	0.05
	inverse psoriasis	7	0	0.04
	lupus erythematosus tumidus	7	0	0.04
	psoriasis palms soles	7	0	0.04
	shoe allergy	7	42.86	0.04
	folliculitis of barbae	6	0	0.04
	lichen planus verrucosus	6	16.67	0.04
	lupus erythematosus subacute cutaneous lupus erythematosus	6	0	0.04
	miliaria	6	0	0.04
	myxoedema pretibial	6	0	0.04
	stasis dermatitis and ulcers	6	0	0.04
	lupus erythematosus systemic lupus erythematosus	5	0	0.03
	morphoea localized	5	0	0.03
	nail psoriasis	5	20	0.03
	pseudomonas folliculitis	5	20	0.03
	psoriasis penis	5	0	0.03
	herpes zoster	4	0	0.02
	lichen planus annular	4	25	0.02
	lupus erythematosus mucosae oris	4	0	0.02
	psoriasis psoriasis after erysipelas	4	0	0.02
	psoriasis scalp	4	0	0.02
	subacute cutaneous lupus erythematosus	4	50	0.02
	acne closed comedo	3	0	0.02
	contact dermatitis leg ulcers	3	33.33	0.02
	cosmetic fragrance allergy	3	0	0.02
	eczema lids	3	0	0.02
	grovers disease	3	0	0.02
	hematogenous allergic contact dermatitis	3	0	0.02
	lichen planus of the mucosa	3	0	0.02
	acne cystic	2	0	0.01
	dermatoliposclerosis	2	50	0.01
	eczema acute	2	0	0.01
	eczema hand	2	0	0.01
	eczema scrotum	2	0	0.01
	eczema vulva	2	0	0.01
	impetigo	2	0	0.01
	psoriasis chronic plaque	2	0	0.01
	psoriasis nails	2	0	0.01
	acne inversa	1	100	0.01
	biting fleas	1	100	0.01
	bullous pemphigoid	1	0	0.01
	culicosis bullosa	1	0	0.01
	eczema areola	1	0	0.01
	eczema arms	1	0	0.01
	eczema nummular	1	0	0.01
	granuloma multiforme	1	0	0.01
	id reaction	1	0	0.01
	metabolic and nutritional diseases	1	0	0.01
	molluscum contagiosum	1	0	0.01
	parapsoriasis en plaques	1	0	0.01
	perforating disorders	1	0	0.01
	psoriasis hand	1	0	0.01
	reiters disease	1	0	0.01
	rosacea nose	1	0	0.01
	scalp psoriasis	1	0	0.01
	scarring alopecia	1	0	0.01
	skin diseases of pregnancy	1	0	0.01
	staphylococcal folliculitis	1	0	0.01
	varicosis	1	0	0.01
	verruca vulgaris	1	0	0.01
Malignant dermal tumor	intermediate or malignant vascular tumors	127	6.3	0.77
Pigmented lesions benign	halo nevus	82	18.29	0.5
	nevocytic nevus	82	4.88	0.5
	congenital nevus	66	13.64	0.4
	blue nevus	1	0	0.01
Pigmented lesions malignant	malignant melanoma	369	3.25	2.23
	superficial spreading melanoma ssm	118	7.63	0.71
	lentigo maligna	80	0	0.48
	malignant melanoma metastatic	1	0	0.01
Unknown	Unknown	473	6.13	2.86
	All	16525	8.85	100

## Sheet: HDA
Category	Diagnosis	n	FPR	%
Benign dermal tumors cysts sinuses	hemangioma	16	6.25	0.61
	becker nevus	14	35.71	0.54
	pyogenic granuloma	12	16.67	0.46
	granulation tissue	10	20	0.38
	skin tag	9	22.22	0.34
	lymphangioma	8	0	0.31
	dermatofibroma	7	42.86	0.27
	fordyce spots	5	60	0.19
	mucous cyst	5	20	0.19
	steatocystoma multiplex	4	0	0.15
	angiokeratomas	3	100	0.11
	hemangioma racemosum	3	66.67	0.11
	spider nevus	3	66.67	0.11
	syringoma	3	0	0.11
	eruptive vellus hair cysts	2	0	0.08
	leiomyoma	2	0	0.08
	pilar cyst	2	0	0.08
	telangiectases	2	50	0.08
	venous lake	2	0	0.08
	cylindroma	1	100	0.04
	fibroma	1	0	0.04
	granuloma pyogenic	1	100	0.04
	pilomatricoma	1	0	0.04
	sebaceous hyperplasia	1	100	0.04
	trichoepithelioma	1	0	0.04
Cutaneous lymphoma and lymphoid infiltrates	cutaneous t cell lymphoma	33	12.12	1.26
	lymphoma b cell	2	0	0.08
	pseudo lymphoma other types	1	0	0.04
Epidermal tumors hamartomas milia and growths benign	epidermal nevus	28	21.43	1.07
	seborrheic keratosis	13	0	0.5
	corns	8	12.5	0.31
	porokeratosis	5	20	0.19
	callus	4	0	0.15
	milia	3	0	0.11
	giant comedo	1	0	0.04
Epidermal tumors pre malignant and malignant	basal cell carcinoma	64	25	2.45
	squamous cell carcinoma	32	12.5	1.22
	keratoacanthoma	8	12.5	0.31
	actinic keratosis	7	0	0.27
	bowens disease	7	0	0.27
	hypertrophic actinic keratosis	5	0	0.19
	actinic keratosis pigmented	4	25	0.15
	leukoplakia	4	0	0.15
	pagets disease	3	0	0.11
	actinic keratosis lesion	2	0	0.08
	basal cell carcinoma lid	2	50	0.08
	basal cell carcinoma superficial	2	0	0.08
	erythroplasia queyrat	2	0	0.08
	keratoacanthoma pendulum	2	0	0.08
	nevoid basal cell carcinoma syndrome	2	50	0.08
	actinic keratosis face	1	0	0.04
	basal cell carcinoma nose	1	0	0.04
	basal cell carcinoma ulcerating	1	0	0.04
Genodermatoses and supernumerary growths	neurofibromatosis	43	16.28	1.64
	ichthyosis vulgaris	23	34.78	0.88
	dariers disease	19	5.26	0.73
	tuberous sclerosis	17	23.53	0.65
	peutz jeghers syndrome	9	11.11	0.34
	acrokeratosis verruciformis	8	0	0.31
	epidermolysis bullosa	7	0	0.27
	lipoid proteinosis urbach wiethe disease	7	28.57	0.27
	leopard syndrome	5	0	0.19
	ehlers danlos syndrome	4	25	0.15
	pseudoxanthoma elasticum	3	0	0.11
	x linked ichthyosis	3	33.33	0.11
	ichthyosis sex linked	2	0	0.08
	albinism	1	100	0.04
	hailey hailey disease	1	0	0.04
	supernumerary growths	1	0	0.04
	xeroderma pigmentosum	1	100	0.04
Inflammatory	scarring	48	16.67	1.84
	granuloma annulare	45	11.11	1.72
	herpes zoster	42	4.76	1.61
	onychomycosis	41	4.88	1.57
	drug eruption	36	2.78	1.38
	non scarring alopecia	35	28.57	1.34
	pityriasis rosea	35	14.29	1.34
	discoid lupus erythematosus	34	14.71	1.3
	lichen sclerosus skin	33	12.12	1.26
	malformations of extremities	32	9.38	1.22
	psoriasis	31	12.9	1.19
	pigmentation diseases	30	23.33	1.15
	urticaria	27	0	1.03
	lichen planus annular	26	3.85	0.99
	condyloma acuminata	25	28	0.96
	cutaneous manifestations of systemic disease	24	8.33	0.92
	pustular skin disease non infectious	24	12.5	0.92
	seborrheic dermatitis	24	29.17	0.92
	syphilis	24	8.33	0.92
	insect bite	22	18.18	0.84
	warts	22	9.09	0.84
	pityriasis versicolor	21	9.52	0.8
	reiters disease	21	0	0.8
	acne cystic	19	10.53	0.73
	erythema multiforme and fixed drug eruptions	19	21.05	0.73
	impetigo	19	10.53	0.73
	pemphigus vulgaris	19	0	0.73
	psoriasis nails	19	0	0.73
	solar purpura	19	10.53	0.73
	bullous pemphigoid	18	11.11	0.69
	lichen planus penis	18	16.67	0.69
	mastocytosis	18	11.11	0.69
	atrophic skin disease striae and elastic fiber disorders	16	18.75	0.61
	herpes simplex	16	0	0.61
	photodermatoses	16	6.25	0.61
	pityriasis lichenoides and pleva	16	31.25	0.61
	tinea pedis	16	0	0.61
	solar elastosis	15	20	0.57
	atopic dermatitis	14	7.14	0.54
	dermatomyositis	14	21.43	0.54
	epidermolysis bullosa acquisita	14	35.71	0.54
	molluscum contagiosum	14	50	0.54
	morphea	14	7.14	0.54
	tinea faciale	14	21.43	0.54
	allergic contact dermatitis	13	7.69	0.5
	candidiasis	13	7.69	0.5
	lichen	13	0	0.5
	scabies	13	15.38	0.5
	tinea incognito	13	0	0.5
	genital warts	12	0	0.46
	lichen nitidus	12	0	0.46
	rhus dermatitis	12	0	0.46
	solar damage atrophy	12	8.33	0.46
	fungal infections dermal and subcut	11	18.18	0.42
	hair disorderstrichorrhexis nodosa etc	11	18.18	0.42
	leukocytoclastic vasculitis	11	45.45	0.42
	tinea corporis	11	27.27	0.42
	tinea cruris	11	18.18	0.42
	pityriasis rubra pilaris	10	10	0.38
	sarcoidosis	10	0	0.38
	scarring alopecia	10	20	0.38
	tinea capitis	10	20	0.38
	acanthosis nigricans and carp	9	0	0.34
	balanitis	9	0	0.34
	behcets disease	9	44.44	0.34
	lupus erythematosus chronicus disseminatus superficialis	9	0	0.34
	neurodermatitis	9	0	0.34
	perioral dermatitis	9	11.11	0.34
	psoriasis treatment	9	11.11	0.34
	scleroderma	9	44.44	0.34
	small pox	9	0	0.34
	erysipelas	8	12.5	0.31
	erythrasma	8	12.5	0.31
	necrobiosis lipoidica	8	12.5	0.31
	panniculitis lipodystrophy and diseases of subcutis	8	50	0.31
	subacute cutaneous lupus erythematosus	8	75	0.31
	acne necrotica	7	0	0.27
	erythema infectiosum	7	0	0.27
	folliculitis	7	14.29	0.27
	grovers disease	7	0	0.27
	histiocytic disorders and proliferations	7	0	0.27
	lichen planopilaris	7	14.29	0.27
	nail beading	7	28.57	0.27
	progressive systemic scleroderma	7	42.86	0.27
	toxic epidermal necrolysis and stevens johnson	7	0	0.27
	xanthomas	7	28.57	0.27
	acne infantile	6	50	0.23
	dermatitis swimming	6	0	0.23
	eczema	6	0	0.23
	hypereosinophilic syndrome	6	0	0.23
	infected eczema	6	16.67	0.23
	lupus subacute	6	16.67	0.23
	pemphigus foliaceus	6	0	0.23
	porphyria	6	83.33	0.23
	reticular erythematous mucinosis	6	16.67	0.23
	rhinophyma	6	16.67	0.23
	rosacea	6	16.67	0.23
	tick bite	6	16.67	0.23
	cheilitis	5	20	0.19
	clubbing	5	0	0.19
	gyrate erythemas	5	0	0.19
	hairy tongue	5	20	0.19
	ingrown nail	5	20	0.19
	nail psoriasis	5	0	0.19
	paronychia	5	0	0.19
	planar warts	5	0	0.19
	radiodermatitis	5	20	0.19
	thrombocytopenic purpura idiopatic	5	0	0.19
	tinea manuum	5	0	0.19
	acne comedonica	4	0	0.15
	acne cystica	4	0	0.15
	acroangiodermatitis	4	0	0.15
	crest syndrome	4	25	0.15
	dermographia	4	0	0.15
	dyshidrotic eczema	4	0	0.15
	epidermodysplasia verruciformis	4	0	0.15
	furuncle	4	0	0.15
	green nail	4	0	0.15
	hand foot mouth	4	25	0.15
	herpes simplex labialis	4	25	0.15
	hidradenitis	4	0	0.15
	keratosis pilaris and related follicular disorders	4	0	0.15
	leukonychia	4	0	0.15
	pachyonychia congenita	4	0	0.15
	psoriasis penis	4	0	0.15
	spider bite	4	0	0.15
	thermal burn	4	0	0.15
	tuberculosis	4	0	0.15
	acne fulminans	3	33.33	0.11
	cholinergic urticaria	3	0	0.11
	erythema ab igne	3	0	0.11
	granuloma	3	33.33	0.11
	herpes gestationis	3	33.33	0.11
	hyperhidrosis	3	0	0.11
	inverse psoriasis	3	0	0.11
	lichen planus	3	0	0.11
	metabolic and nutritional diseases	3	0	0.11
	nail polish dermatitis	3	0	0.11
	nummular eczema	3	0	0.11
	pernio and mimics	3	0	0.11
	pitted keratolysis	3	0	0.11
	acne keloidalis	2	0	0.08
	atopic dermatitis feet	2	0	0.08
	dermatoliposclerosis	2	0	0.08
	factitial dermatitis	2	0	0.08
	irritant contact dermatitis	2	0	0.08
	lichen planus of the mucosa	2	50	0.08
	lupus miliaris disseminatus faciei	2	0	0.08
	meningococcemia	2	50	0.08
	onychogryphosis	2	0	0.08
	parapsoriasis en plaques	2	50	0.08
	pemphigoid bullous pemphigoid	2	0	0.08
	pseudofolliculitis barbae	2	0	0.08
	purpura	2	50	0.08
	superficial fungal infections	2	0	0.08
	ulcer	2	0	0.08
	acne rosacea	1	0	0.04
	acne vulgaris	1	0	0.04
	angioedema	1	0	0.04
	atopic eczema of the hands	1	0	0.04
	balanitis bacterial	1	100	0.04
	cercaria dermatitis	1	0	0.04
	chronic recurrent aphthae	1	100	0.04
	cimicosis	1	0	0.04
	connective tissue disorders	1	0	0.04
	contact dermatitis	1	0	0.04
	depositional diseases calcinosis cutis amyloid mucinosis gout and others	1	0	0.04
	dry skin eczema	1	0	0.04
	ecthyma simplex	1	0	0.04
	erysipeloid	1	0	0.04
	folliculitis cheloidalis	1	100	0.04
	fox fordyce disease	1	100	0.04
	geographic tongue	1	0	0.04
	guttate psoriasis	1	100	0.04
	id reaction	1	0	0.04
	intertrigo	1	0	0.04
	lichen planus linearis	1	0	0.04
	lichen planus of the mucosa erosive	1	0	0.04
	median nail dystrophy	1	0	0.04
	metal dermatitis	1	0	0.04
	morphea linear	1	0	0.04
	myiasis	1	0	0.04
	nail diseases	1	0	0.04
	nail pigmentation	1	0	0.04
	onychogryphosis and onychauxis	1	0	0.04
	papulose bowenoide	1	0	0.04
	pediculosis lids	1	0	0.04
	pemphigus	1	0	0.04
	pityrosporum folliculitis	1	0	0.04
	psoriasis chronic plaque	1	100	0.04
	psoriasis light sensative	1	0	0.04
	psoriatic erythroderma	1	0	0.04
	scrophuloderma	1	0	0.04
	shaving folliculitis	1	0	0.04
	skin diseases of pregnancy	1	0	0.04
	splinter hemorrhage	1	0	0.04
	stasis dermatitis	1	0	0.04
	sunburn	1	0	0.04
	tattoo and foreign body reactions	1	0	0.04
	terry nails	1	0	0.04
	tinea facei	1	0	0.04
	tinea nigra	1	0	0.04
	trichomycosis	1	0	0.04
	urticarial vasculitis	1	0	0.04
	virus exanthem	1	0	0.04
	wart	1	100	0.04
	warts periungual	1	0	0.04
Malignant dermal tumor	intermediate or malignant vascular tumors	30	6.67	1.15
	systemic carcinomas	20	5	0.77
Pigmented lesions benign	giant melanocytic nevus	18	11.11	0.69
	naevus blue	13	23.08	0.5
	melanocytic nevi	8	12.5	0.31
	blue nevus	5	0	0.19
	mucosal lentigines	5	0	0.19
	naevus achromic	5	20	0.19
	naevus halo	5	0	0.19
	mongolian spot	4	50	0.15
	atypical nevi	3	0	0.11
	blue nevus ota	3	0	0.11
	melanonychia striata	3	0	0.11
	hereditary dysplastic nevus syndrome	2	0	0.08
	caf au lait spot	1	0	0.04
	spindle cell nevus	1	0	0.04
Pigmented lesions malignant	malignant melanoma	17	0	0.65
	lentigo maligna	5	20	0.19
	lentigo maligna melanoma	1	0	0.04
	nail melanoma	1	0	0.04
	Unknown	174	14.94	6.66
	All	2614	13.7	100

## Sheet: PAD-ufes 20
Category	Diagnosis	n	FPR	%
Epidermal tumors hamartomas milia and growths benign	seborrheic keratosis	235	25.96	10.23
Epidermal tumors pre malignant and malignant	basal cell carcinoma	845	21.3	36.77
	actinic keratosis	730	23.56	31.77
	squamous cell carcinoma	192	27.08	8.36
Pigmented lesions benign	nevus cell nevus	244	14.75	10.62
Pigmented lesions malignant	malignant melanoma	52	9.62	2.26
	All	2298	22.02	100
